# Supplementary material for: Antigenicity in mice of a recombinant Neisseria gonorrhoeae MafA 2/3 protein
Source: Virulence. 2025 Oct 29;16(1):2580086. doi: 10.1080/21505594.2025.2580086 (PMC12574560; doi:10.1080/21505594.2025.2580086)
Supplement: Supplementary_Dataset1.xlsx [file KVIR_A_2580086_SM4700.xlsx]

## Sheet: Export
Supplementary Dataset 1. BIGS PubMLST database analysis of MafA 2/3 (NEIS0596) alleles
id	isolate	disease	species	NEIS0596		Allele Number			reordered	Allele Number			Non-redundant alleles	isolates	% of total	sum of top isolates
119667	MA18		Neisseria gonorrhoeae	9		1	0			88	3423		90 (+599.2826.194.246.440.250.434.433.522.248.252.358.443.1254.447.1169.1465.448.1067.2318.505.1462.1472.1526.2138.2144.2825.524.603.2141)	8747	48.738
153735	2265903-GK-24GB002295	uncomplicated gonorrhoea	Neisseria gonorrhoeae	65		2	0			90	3103		88 (+249.195.357.444.506.429.430.473.2090.1325.435.1073.816.453.245.1243.1299.1466.2325.432.1240.1476.1477.2316.474.601.1461.2078.2081.2167.2500.2084.2086.2343.2345.2658.2668.2681.2772)	4598	25.6199	74.3578	n=2
2855	FA1090		Neisseria gonorrhoeae	88		3	0			194	1696		247(+790.2497.1069.1127.2373.2374)	797	4.44085
21065	TCDC-NG08107		Neisseria gonorrhoeae	88		4	0			246	1403		456(+598.2333.1239.2336)	786	4.37956
21073	PID332		Neisseria gonorrhoeae	88		5	0			456	771		136(+454.1458.1170.2795.461.523.2145.2096.602.1071.1457.2168.2275.2348.2388)	743	4.13997	87.3182	n=5
27235	GCGS0074		Neisseria gonorrhoeae	88		6	0			440	749		442(+467.471.457.2142.2465)	336	1.87218
27266	GCGS0172		Neisseria gonorrhoeae	88		7	0			136	693		452	270	1.50443	90.6948	n=7
27271	GCGS0064		Neisseria gonorrhoeae	88		8	0			249	686		92(+465.1068.677.450.2174)	253	1.40971
27290	GCGS0199		Neisseria gonorrhoeae	88		9	1			247	617		449	173	0.963949
27292	GCGS0050		Neisseria gonorrhoeae	88		10	0			250	527		438(+463.1454.1257.1455.2338)	132	0.735499
27294	GCGS0223		Neisseria gonorrhoeae	88		11	0			434	377		1070(+2675.2389.2097.2466)	126	0.702067
27304	GCGS0175		Neisseria gonorrhoeae	88		12	0			433	324		439 (+1258.1066.2386.1474)	123	0.685351
27305	GCGS0219		Neisseria gonorrhoeae	88		13	0			467	315		436	113	0.629632
27311	GCGS0169		Neisseria gonorrhoeae	88		14	0			452	270		1017(+2169.2495.2499)	108	0.601772
27321	GCGS0217		Neisseria gonorrhoeae	88		15	0			449	173		475(+476.2098.2088.2080.2087)	105	0.585056
27332	GCGS0209		Neisseria gonorrhoeae	88		16	0			790	169		362	66	0.367749
27338	GCGS0173		Neisseria gonorrhoeae	88		17	0			522	163		196(+445.1074.2372.470.441.2079.2082)	59	0.328746
27339	GCGS0167		Neisseria gonorrhoeae	88		18	0			92	159		1046(+1050.1056.1049.1052.1051.1190.1293)	32	0.178303
27344	GCGS0197		Neisseria gonorrhoeae	88		19	0			195	140		521(+1078.1079.1076.2306)	26	0.144871
27348	GCGS0191		Neisseria gonorrhoeae	88		20	0			248	133		446(+1475.2284)	22	0.122583
27351	GCGS0171		Neisseria gonorrhoeae	88		21	0			1070	119		1388(+1513.2339.2650)	22	0.122583
27354	GCGS0207		Neisseria gonorrhoeae	88		22	0			436	113		460(+2153.2314.2344.1013.1168.1253.1386.1387.2091.2323.2324.2327.2368)	17	0.0947234
27361	GCGS0100		Neisseria gonorrhoeae	88		23	0			1017	101		2175(+2592.2703)	16	0.0891514
27371	GCGS0071		Neisseria gonorrhoeae	88		24	0			357	99		1075(+2092.2651.2654.2672)	16	0.0891514
27376	GCGS0225		Neisseria gonorrhoeae	88		25	0			252	97		855(+1241.1292)	16	0.0891514
27377	GCGS0221		Neisseria gonorrhoeae	88		26	0			475	95		472(+604.1080)	14	0.0780075
27378	GCGS0211		Neisseria gonorrhoeae	88		27	0			439	79		1053(+1294)	13	0.0724355
27396	GCGS0149		Neisseria gonorrhoeae	88		28	0			465	79		822	12	0.0668635
27402	GCGS0201		Neisseria gonorrhoeae	88		29	0			438	71		1473(+2076.2085)	11	0.0612916
27403	GCGS0213		Neisseria gonorrhoeae	88		30	0			362	66		2176(+2384)	11	0.0612916
27407	GCGS0203		Neisseria gonorrhoeae	88		31	0			444	52		605	9	0.0501477
27408	GCGS0161		Neisseria gonorrhoeae	88		32	0			463	39		2146	8	0.0445757
27409	GCGS0215		Neisseria gonorrhoeae	88		33	0			358	37		1238	8	0.0445757
27411	GCGS0012		Neisseria gonorrhoeae	88		34	0			443	32		2040(+2041)	8	0.0445757
27412	GCGS0153		Neisseria gonorrhoeae	88		35	0			506	31		1201(+1418)	7	0.0390037
27419	GCGS0073		Neisseria gonorrhoeae	88		36	0			429	30		2305	7	0.0390037
27431	GCGS011		Neisseria gonorrhoeae	88		37	0			1258	30		1284	7	0.0390037
27432	GCGS0014		Neisseria gonorrhoeae	88		38	0			430	23		679	7	0.0390037
27436	GCGS0193		Neisseria gonorrhoeae	88		39	0			445	19		2283(+2498)	7	0.0390037
27459	GCGS0016		Neisseria gonorrhoeae	88		40	0			446	19		193(+1077)	7	0.0390037
31129	SK12684		Neisseria gonorrhoeae	88		41	0			473	18		9(+2387)	6	0.0334318
31469	BEL_09_4		Neisseria gonorrhoeae	88		42	0			2090	18		468(+2139)	6	0.0334318
31482	EST_10_18		Neisseria gonorrhoeae	88		43	0			196	17		2385	6	0.0334318
31500	EST_11_24		Neisseria gonorrhoeae	88		44	0			1078	17		251	5	0.0278598
31520	NG9701		Neisseria gonorrhoeae	88		45	0			1254	17		789(+1072)	4	0.0222878
31521	NG9803		Neisseria gonorrhoeae	88		46	0			1325	17		1202(+1453.1460)	3	0.0167159
31522	989000018		Neisseria gonorrhoeae	88		47	0			1388	17		1125(+1126)	3	0.0167159
31529	989000027		Neisseria gonorrhoeae	88		48	0			454	16		1048(+1297)	3	0.0167159
31535	989000080		Neisseria gonorrhoeae	88		49	0			447	15		1047	3	0.0167159
31543	999000020		Neisseria gonorrhoeae	88		50	0			1169	15		2477	3	0.0167159
31545	IN_10_167		Neisseria gonorrhoeae	88		51	0			471	13		2089	3	0.0167159
31556	989000371		Neisseria gonorrhoeae	88		52	0			2592	13		2337	3	0.0167159
31559	GC_0809944		Neisseria gonorrhoeae	88		53	0			822	12		1467	2	0.0111439
31569	259000217		Neisseria gonorrhoeae	88		54	0			855	12		1054	2	0.0111439
31571	259000220		Neisseria gonorrhoeae	88		55	0			1454	12		2326	2	0.0111439
31576	259000223		Neisseria gonorrhoeae	88		56	0			598	11		1456	2	0.0111439
31586	989000380		Neisseria gonorrhoeae	88		57	0			1053	11		2282	2	0.0111439
31587	989000257		Neisseria gonorrhoeae	88		58	0			1066	10		455	2	0.0111439
31592	989000026		Neisseria gonorrhoeae	88		59	0			2176	10		2665	2	0.0111439
31594	999000056		Neisseria gonorrhoeae	88		60	0			604	9		600	2	0.0111439
31604	590_163		Neisseria gonorrhoeae	88		61	0			605	9		1242	2	0.0111439
31613	590_319		Neisseria gonorrhoeae	88		62	0			2092	9		2367	2	0.0111439
31614	590_174		Neisseria gonorrhoeae	88		63	0			1046	8		1055	2	0.0111439
31625	NO_09_S4		Neisseria gonorrhoeae	88		64	0			1074	8		451	2	0.0111439
31632	BEL_10_33		Neisseria gonorrhoeae	88		65	1			1238	8		464	1	0.00557196
31663	WHO_M		Neisseria gonorrhoeae	88		66	0			2146	8		1471	1	0.00557196
31665	WHO_J		Neisseria gonorrhoeae	88		67	0			679	7		2369	1	0.00557196
31667	NG9712		Neisseria gonorrhoeae	88		68	0			1050	7		2375	1	0.00557196
31668	NG9811		Neisseria gonorrhoeae	88		69	0			1068	7		65	1	0.00557196
31671	989000181		Neisseria gonorrhoeae	88		70	0			1257	7		2102	1	0.00557196
31672	989000294		Neisseria gonorrhoeae	88		71	0			1284	7		462	1	0.00557196
31675	989000060		Neisseria gonorrhoeae	88		72	0			1458	7		1295	1	0.00557196
31676	989000091		Neisseria gonorrhoeae	88		73	0			1465	7		466	1	0.00557196
31679	989000142		Neisseria gonorrhoeae	88		74	0			1473	7		431	1	0.00557196
31680	989000176		Neisseria gonorrhoeae	88		75	0			2305	7		437	1	0.00557196
31688	999000072		Neisseria gonorrhoeae	88		76	0			2372	7		1057	1	0.00557196
31690	999000116		Neisseria gonorrhoeae	88		77	0			193	6		2657	1	0.00557196
31691	NG0031		Neisseria gonorrhoeae	88		78	0			435	6		2143	1	0.00557196
31692	NG0047		Neisseria gonorrhoeae	88		79	0			599	6		2152	1	0.00557196
31695	WHO_K		Neisseria gonorrhoeae	88		80	0			677	6		1481	1	0.00557196
31699	NG0526		Neisseria gonorrhoeae	88		81	0			1056	6		2653	1	0.00557196
31722	IN_10_1221		Neisseria gonorrhoeae	88		82	0			1073	6		2603	1	0.00557196
31738	989000202		Neisseria gonorrhoeae	88		83	0			2385	6		2496	1	0.00557196
31739	NG0109		Neisseria gonorrhoeae	88		84	0			251	5		582	1	0.00557196
31740	KN13_110		Neisseria gonorrhoeae	88		85	0			448	5		1296	1	0.00557196
31741	NG0035		Neisseria gonorrhoeae	88		86	0			816	5		458	1	0.00557196
31742	989000022		Neisseria gonorrhoeae	88		87	0			1067	5		2501	1	0.00557196
31755	05_590_10		Neisseria gonorrhoeae	88		88	3423			1069	5		2083	1	0.00557196
31756	NG0106		Neisseria gonorrhoeae	88		89	0			1170	5		2604	1	0.00557196
31757	08_590_48		Neisseria gonorrhoeae	88		90	3103			1201	5		1498	1	0.00557196
31758	WHO_G		Neisseria gonorrhoeae	88		91	0			2318	5		2077	1	0.00557196
31764	WHO_N		Neisseria gonorrhoeae	88		92	159			2387	5		2702	1	0.00557196
31772	EST_11_1		Neisseria gonorrhoeae	88		93	0			2498	5		1459	1	0.00557196
31774	989000054		Neisseria gonorrhoeae	88		94	0			2499	5		2599	1	0.00557196
31775	NG0102		Neisseria gonorrhoeae	88		95	0			453	4		469	1	0.00557196
31777	NG0521		Neisseria gonorrhoeae	88		96	0			470	4		2170	1	0.00557196
31783	989000040		Neisseria gonorrhoeae	88		97	0			472	4		678	1	0.00557196
31801	590_44		Neisseria gonorrhoeae	88		98	0			505	4		1468	1	0.00557196
31805	05_590_249		Neisseria gonorrhoeae	88		99	0			521	4		1412	1	0.00557196
31813	IN_09_2768		Neisseria gonorrhoeae	88		100	0			1049	4		2347	1	0.00557196
31816	999000135		Neisseria gonorrhoeae	88		101	0			1052	4		459	1	0.00557196
31836	999000020		Neisseria gonorrhoeae	88		102	0			1075	4			17947	100
31906	590_319		Neisseria gonorrhoeae	88		103	0			2040	4
31931	WHO_M		Neisseria gonorrhoeae	88		104	0			2041	4
31949	BX3245		Neisseria gonorrhoeae	88		105	0			2795	4
31953	09_11		Neisseria gonorrhoeae	88		106	0			245	3
31958	06_197		Neisseria gonorrhoeae	88		107	0			442	3
31960	08_125		Neisseria gonorrhoeae	88		108	0			457	3
31962	FC029		Neisseria gonorrhoeae	88		109	0			461	3
31963	FC024		Neisseria gonorrhoeae	88		110	0			468	3
31980	999000018		Neisseria gonorrhoeae	88		111	0			476	3
31981	999000055		Neisseria gonorrhoeae	88		112	0			523	3
32023	JP_r_41		Neisseria gonorrhoeae	88		113	0			1047	3
32025	JP_r_41_GM		Neisseria gonorrhoeae	88		114	0			1079	3
32026	K_GM		Neisseria gonorrhoeae	88		115	0			1127	3
32040	DO187		Neisseria gonorrhoeae	88		116	0			1241	3
34747	GC1-182		Neisseria gonorrhoeae	88		117	0			1243	3
34748	SK708		Neisseria gonorrhoeae	88		118	0			1299	3
34753	SK14515		Neisseria gonorrhoeae	88		119	0			1462	3
34754	SK15454		Neisseria gonorrhoeae	88		120	0			1466	3
34755	SK16259		Neisseria gonorrhoeae	88		121	0			1472	3
34756	SK16942		Neisseria gonorrhoeae	88		122	0			1513	3
34757	SK17973		Neisseria gonorrhoeae	88		123	0			1526	3
34761	SK28355		Neisseria gonorrhoeae	88		124	0			2076	3
34763	SK29471		Neisseria gonorrhoeae	88		125	0			2089	3
34767	SK39420		Neisseria gonorrhoeae	88		126	0			2098	3
34776	ATL_2011_05-08		Neisseria gonorrhoeae	88		127	0			2138	3
34777	ATL_2011_05-13		Neisseria gonorrhoeae	88		128	0			2139	3
34784	NOR_2011_03-06		Neisseria gonorrhoeae	88		129	0			2144	3
34787	MU_NG3		Neisseria gonorrhoeae	88		130	0			2145	3
34799	MU_NG20		Neisseria gonorrhoeae	88		131	0			2325	3
34801	MU_NG23		Neisseria gonorrhoeae	88		132	0			2337	3
37045	GCGS1095		Neisseria gonorrhoeae	88		133	0			2386	3
37093	GCGS0313		Neisseria gonorrhoeae	88		134	0			2477	3
37097	GCGS0335		Neisseria gonorrhoeae	88		135	0			2675	3
37100	GCGS0347		Neisseria gonorrhoeae	88		136	693			2825	3
37101	GCGS0571		Neisseria gonorrhoeae	88		137	0			2826	3
37102	GCGS0348		Neisseria gonorrhoeae	88		138	0			432	2
37103	GCGS0349		Neisseria gonorrhoeae	88		139	0			441	2
37104	GCGS0572		Neisseria gonorrhoeae	88		140	0			451	2
37121	GCGS0393		Neisseria gonorrhoeae	88		141	0			455	2
37155	GCGS0450		Neisseria gonorrhoeae	88		142	0			524	2
37162	GCGS0375		Neisseria gonorrhoeae	88		143	0			600	2
37167	GCGS0768		Neisseria gonorrhoeae	88		144	0			603	2
37177	GCGS0675		Neisseria gonorrhoeae	88		145	0			789	2
37188	GCGS0769		Neisseria gonorrhoeae	88		146	0			1048	2
37199	GCGS0472		Neisseria gonorrhoeae	88		147	0			1054	2
37202	GCGS0489		Neisseria gonorrhoeae	88		148	0			1055	2
37203	GCGS0678		Neisseria gonorrhoeae	88		149	0			1072	2
37207	GCGS0336		Neisseria gonorrhoeae	88		150	0			1126	2
37210	GCGS0679		Neisseria gonorrhoeae	88		151	0			1240	2
37225	05AZI_T_014		Neisseria gonorrhoeae	88		152	0			1242	2
37235	GCGS0296		Neisseria gonorrhoeae	88		153	0			1294	2
37236	GCGS0297		Neisseria gonorrhoeae	88		154	0			1418	2
37237	GCGS0298		Neisseria gonorrhoeae	88		155	0			1455	2
37243	GCGS0586		Neisseria gonorrhoeae	88		156	0			1456	2
37293	GCGS0394		Neisseria gonorrhoeae	88		157	0			1467	2
37304	GCGS0708		Neisseria gonorrhoeae	88		158	0			1475	2
37307	GCGS0262		Neisseria gonorrhoeae	88		159	0			1476	2
37309	GCGS0828		Neisseria gonorrhoeae	88		160	0			1477	2
37312	GCGS0585		Neisseria gonorrhoeae	88		161	0			2088	2
37318	GCGS0418		Neisseria gonorrhoeae	88		162	0			2096	2
37341	GCGS0618		Neisseria gonorrhoeae	88		163	0			2141	2
37349	GCGS1019		Neisseria gonorrhoeae	88		164	0			2153	2
37368	GCGS1075		Neisseria gonorrhoeae	88		165	0			2175	2
37392	GCGS0820		Neisseria gonorrhoeae	88		166	0			2282	2
37397	GCGS0742		Neisseria gonorrhoeae	88		167	0			2283	2
37398	GCGS0743		Neisseria gonorrhoeae	88		168	0			2314	2
37399	GCGS0744		Neisseria gonorrhoeae	88		169	0			2316	2
37422	GCGS0964		Neisseria gonorrhoeae	88		170	0			2326	2
37423	GCGS1013		Neisseria gonorrhoeae	88		171	0			2333	2
37442	GCGS0926		Neisseria gonorrhoeae	88		172	0			2344	2
37464	GCGS0821		Neisseria gonorrhoeae	88		173	0			2367	2
37465	GCGS0853		Neisseria gonorrhoeae	88		174	0			2389	2
37469	GCGS0832		Neisseria gonorrhoeae	88		175	0			2665	2
37492	GCGS0474		Neisseria gonorrhoeae	88		176	0			9	1
37522	GCGS0561		Neisseria gonorrhoeae	88		177	0			65	1
37544	GCGS0765		Neisseria gonorrhoeae	88		178	0			431	1
37547	GCGS0339		Neisseria gonorrhoeae	88		179	0			437	1
37553	GCGS0438		Neisseria gonorrhoeae	88		180	0			450	1
37566	GCGS0931		Neisseria gonorrhoeae	88		181	0			458	1
37567	GCGS0890		Neisseria gonorrhoeae	88		182	0			459	1
41351	Ng859	disseminated gonococcal infection	Neisseria gonorrhoeae	88		183	0			460	1
41399	3101	uncomplicated gonorrhoea	Neisseria gonorrhoeae	88		184	0			462	1
42377	1459000321	invasive (unspecified/other)	Neisseria gonorrhoeae	88		185	0			464	1
45016	EXNG209		Neisseria gonorrhoeae	88		186	0			466	1
45030	EXNG230		Neisseria gonorrhoeae	88		187	0			469	1
45045	EXNG288		Neisseria gonorrhoeae	88		188	0			474	1
45050	EXNG235		Neisseria gonorrhoeae	88		189	0			582	1
45057	EXNG261		Neisseria gonorrhoeae	88		190	0			601	1
45058	EXNG264		Neisseria gonorrhoeae	88		191	0			602	1
45060	EXNG271		Neisseria gonorrhoeae	88		192	0			678	1
45068	EXNG294		Neisseria gonorrhoeae	88		193	6			1013	1
45070	EXNG296		Neisseria gonorrhoeae	88		194	1696			1051	1
45071	EXNG302		Neisseria gonorrhoeae	88		195	140			1057	1
46274	34769		Neisseria gonorrhoeae	88		196	17			1071	1
46277	35/02		Neisseria gonorrhoeae	88		197	0			1076	1
46280	i19.05		Neisseria gonorrhoeae	88		198	0			1077	1
46284	SK8976		Neisseria gonorrhoeae	88		199	0			1080	1
46857	523473		Neisseria gonorrhoeae	88		200	0			1125	1
46870	529308		Neisseria gonorrhoeae	88		201	0			1168	1
46874	529017		Neisseria gonorrhoeae	88		202	0			1190	1
46928	537844		Neisseria gonorrhoeae	88		203	0			1202	1
46942	536447		Neisseria gonorrhoeae	88		204	0			1239	1
46952	537170		Neisseria gonorrhoeae	88		205	0			1253	1
46956	539414		Neisseria gonorrhoeae	88		206	0			1292	1
47029	GNCWGS_04CD	uncomplicated gonorrhoea	Neisseria gonorrhoeae	88		207	0			1293	1
47031	GNCWGS_061Z	uncomplicated gonorrhoea	Neisseria gonorrhoeae	88		208	0			1295	1
47035	GNCWGS_07AD_68	uncomplicated gonorrhoea	Neisseria gonorrhoeae	88		209	0			1296	1
47036	GNCWGS_07AG_69	uncomplicated gonorrhoea	Neisseria gonorrhoeae	88		210	0			1297	1
47037	GNCWGS_07D1_70	uncomplicated gonorrhoea	Neisseria gonorrhoeae	88		211	0			1386	1
47038	GNCWGS_07ED_71	uncomplicated gonorrhoea	Neisseria gonorrhoeae	88		212	0			1387	1
47358	SRR3343484		Neisseria gonorrhoeae	88		213	0			1412	1
47361	SRR3343487		Neisseria gonorrhoeae	88		214	0			1453	1
47381	SRR3343507		Neisseria gonorrhoeae	88		215	0			1457	1
47391	SRR3343517		Neisseria gonorrhoeae	88		216	0			1459	1
47394	SRR3343520		Neisseria gonorrhoeae	88		217	0			1460	1
47395	SRR3343521		Neisseria gonorrhoeae	88		218	0			1461	1
47396	SRR3343522		Neisseria gonorrhoeae	88		219	0			1468	1
47423	SRR3343549		Neisseria gonorrhoeae	88		220	0			1471	1
47426	SRR3343552		Neisseria gonorrhoeae	88		221	0			1474	1
47447	SRR3343574		Neisseria gonorrhoeae	88		222	0			1481	1
47457	SRR3343584		Neisseria gonorrhoeae	88		223	0			1498	1
47468	SRR3343595		Neisseria gonorrhoeae	88		224	0			2077	1
47485	SRR3343613		Neisseria gonorrhoeae	88		225	0			2078	1
47491	SRR3343619		Neisseria gonorrhoeae	88		226	0			2079	1
47492	SRR3343620		Neisseria gonorrhoeae	88		227	0			2080	1
47497	SRR3343626		Neisseria gonorrhoeae	88		228	0			2081	1
47498	SRR3343627		Neisseria gonorrhoeae	88		229	0			2082	1
47512	SRR3343643		Neisseria gonorrhoeae	88		230	0			2083	1
47518	SRR3343650		Neisseria gonorrhoeae	88		231	0			2084	1
47520	SRR3343653		Neisseria gonorrhoeae	88		232	0			2085	1
47533	SRR3343667		Neisseria gonorrhoeae	88		233	0			2086	1
47551	SRR3349141		Neisseria gonorrhoeae	88		234	0			2087	1
47561	SRR3349152		Neisseria gonorrhoeae	88		235	0			2091	1
47563	SRR3349154		Neisseria gonorrhoeae	88		236	0			2097	1
47569	SRR3349170		Neisseria gonorrhoeae	88		237	0			2102	1
47573	SRR3349174		Neisseria gonorrhoeae	88		238	0			2142	1
47576	SRR3349177		Neisseria gonorrhoeae	88		239	0			2143	1
47580	SRR3349181		Neisseria gonorrhoeae	88		240	0			2152	1
47586	SRR3349187		Neisseria gonorrhoeae	88		241	0			2167	1
47589	SRR3349190		Neisseria gonorrhoeae	88		242	0			2168	1
47611	SRR3349212		Neisseria gonorrhoeae	88		243	0			2169	1
47613	SRR3349214		Neisseria gonorrhoeae	88		244	0			2170	1
47614	SRR3349215		Neisseria gonorrhoeae	88		245	3			2174	1
47621	SRR3349222		Neisseria gonorrhoeae	88		246	1403			2275	1
47622	SRR3349223		Neisseria gonorrhoeae	88		247	617			2284	1
47625	SRR3349226		Neisseria gonorrhoeae	88		248	133			2306	1
47637	SRR3349238		Neisseria gonorrhoeae	88		249	686			2323	1
47638	SRR3349239		Neisseria gonorrhoeae	88		250	527			2324	1
47645	SRR3349246		Neisseria gonorrhoeae	88		251	5			2327	1
47650	SRR3349251		Neisseria gonorrhoeae	88		252	97			2336	1
47656	SRR3349257		Neisseria gonorrhoeae	88		253	0			2338	1
47659	SRR3349260		Neisseria gonorrhoeae	88		254	0			2339	1
47662	SRR3349263		Neisseria gonorrhoeae	88		255	0			2343	1
47666	SRR3349267		Neisseria gonorrhoeae	88		256	0			2345	1
47678	SRR3349279		Neisseria gonorrhoeae	88		257	0			2347	1
47680	SRR3349281		Neisseria gonorrhoeae	88		258	0			2348	1
47684	SRR3349285		Neisseria gonorrhoeae	88		259	0			2368	1
47686	SRR3349287		Neisseria gonorrhoeae	88		260	0			2369	1
47691	SRR3349292		Neisseria gonorrhoeae	88		261	0			2373	1
47699	SRR3349300		Neisseria gonorrhoeae	88		262	0			2374	1
47711	SRR3349312		Neisseria gonorrhoeae	88		263	0			2375	1
47712	SRR3349313		Neisseria gonorrhoeae	88		264	0			2384	1
47730	SRR3349331		Neisseria gonorrhoeae	88		265	0			2388	1
47734	SRR3349335		Neisseria gonorrhoeae	88		266	0			2465	1
47735	SRR3349336		Neisseria gonorrhoeae	88		267	0			2466	1
47739	SRR3349340		Neisseria gonorrhoeae	88		268	0			2495	1
47746	SRR3349347		Neisseria gonorrhoeae	88		269	0			2496	1
47752	SRR3349520		Neisseria gonorrhoeae	88		270	0			2497	1
47763	SRR3349532		Neisseria gonorrhoeae	88		271	0			2500	1
47774	SRR3349544		Neisseria gonorrhoeae	88		272	0			2501	1
47776	SRR3349546		Neisseria gonorrhoeae	88		273	0			2599	1
47785	SRR3349555		Neisseria gonorrhoeae	88		274	0			2603	1
47791	SRR3349562		Neisseria gonorrhoeae	88		275	0			2604	1
47797	SRR3349568		Neisseria gonorrhoeae	88		276	0			2650	1
47822	SRR3349596		Neisseria gonorrhoeae	88		277	0			2651	1
47824	SRR3349598		Neisseria gonorrhoeae	88		278	0			2653	1
47830	SRR3349604		Neisseria gonorrhoeae	88		279	0			2654	1
47844	SRR3349620		Neisseria gonorrhoeae	88		280	0			2657	1
47856	SRR3349633		Neisseria gonorrhoeae	88		281	0			2658	1
47863	SRR3349640		Neisseria gonorrhoeae	88		282	0			2668	1
47873	SRR3349652		Neisseria gonorrhoeae	88		283	0			2672	1
47881	SRR3349661		Neisseria gonorrhoeae	88		284	0			2681	1
47901	SRR3349683		Neisseria gonorrhoeae	88		285	0			2702	1
47904	SRR3349686		Neisseria gonorrhoeae	88		286	0			2703	1
47908	SRR3349691		Neisseria gonorrhoeae	88		287	0			2772	1
47938	SRR3349721		Neisseria gonorrhoeae	88		288	0			1	0
47953	SRR3349817		Neisseria gonorrhoeae	88		289	0			2	0
47974	SRR3349838		Neisseria gonorrhoeae	88		290	0			3	0
48038	SRR3349903		Neisseria gonorrhoeae	88		291	0			4	0
48054	SRR3349919		Neisseria gonorrhoeae	88		292	0			5	0
48060	SRR3349925		Neisseria gonorrhoeae	88		293	0			6	0
48073	SRR3349938		Neisseria gonorrhoeae	88		294	0			7	0
48074	SRR3349939		Neisseria gonorrhoeae	88		295	0			8	0
48084	SRR3349949		Neisseria gonorrhoeae	88		296	0			10	0
48088	SRR3349953		Neisseria gonorrhoeae	88		297	0			11	0
48097	SRR3349962		Neisseria gonorrhoeae	88		298	0			12	0
48098	SRR3349963		Neisseria gonorrhoeae	88		299	0			13	0
48099	SRR3349964		Neisseria gonorrhoeae	88		300	0			14	0
48110	SRR3349975		Neisseria gonorrhoeae	88		301	0			15	0
48113	SRR3349978		Neisseria gonorrhoeae	88		302	0			16	0
48115	SRR3349980		Neisseria gonorrhoeae	88		303	0			17	0
48125	SRR3349990		Neisseria gonorrhoeae	88		304	0			18	0
48136	SRR3350001		Neisseria gonorrhoeae	88		305	0			19	0
48145	SRR3350010		Neisseria gonorrhoeae	88		306	0			20	0
48146	SRR3350011		Neisseria gonorrhoeae	88		307	0			21	0
48147	SRR3350084		Neisseria gonorrhoeae	88		308	0			22	0
48160	SRR3350097		Neisseria gonorrhoeae	88		309	0			23	0
48164	SRR3350101		Neisseria gonorrhoeae	88		310	0			24	0
48181	SRR3350118		Neisseria gonorrhoeae	88		311	0			25	0
48185	SRR3350122		Neisseria gonorrhoeae	88		312	0			26	0
48195	SRR3350132		Neisseria gonorrhoeae	88		313	0			27	0
48199	SRR3350136		Neisseria gonorrhoeae	88		314	0			28	0
48205	SRR3350142		Neisseria gonorrhoeae	88		315	0			29	0
48250	SRR3350187		Neisseria gonorrhoeae	88		316	0			30	0
48258	SRR3350195		Neisseria gonorrhoeae	88		317	0			31	0
48268	SRR3350206		Neisseria gonorrhoeae	88		318	0			32	0
48275	SRR3350213		Neisseria gonorrhoeae	88		319	0			33	0
48280	SRR3350218		Neisseria gonorrhoeae	88		320	0			34	0
48286	SRR3350224		Neisseria gonorrhoeae	88		321	0			35	0
48321	SRR3350259		Neisseria gonorrhoeae	88		322	0			36	0
48324	SRR3350262		Neisseria gonorrhoeae	88		323	0			37	0
48333	SRR3350271		Neisseria gonorrhoeae	88		324	0			38	0
48339	SRR3350280		Neisseria gonorrhoeae	88		325	0			39	0
48344	SRR3350285		Neisseria gonorrhoeae	88		326	0			40	0
48349	SRR3357012		Neisseria gonorrhoeae	88		327	0			41	0
48377	SRR3357062		Neisseria gonorrhoeae	88		328	0			42	0
48387	SRR3357111		Neisseria gonorrhoeae	88		329	0			43	0
48399	SRR3357136		Neisseria gonorrhoeae	88		330	0			44	0
48406	SRR3357143		Neisseria gonorrhoeae	88		331	0			45	0
48409	SRR3357146		Neisseria gonorrhoeae	88		332	0			46	0
48420	SRR3357158		Neisseria gonorrhoeae	88		333	0			47	0
48439	SRR3357177		Neisseria gonorrhoeae	88		334	0			48	0
48468	SRR3357229		Neisseria gonorrhoeae	88		335	0			49	0
48469	SRR3357241		Neisseria gonorrhoeae	88		336	0			50	0
48473	SRR3357245		Neisseria gonorrhoeae	88		337	0			51	0
48490	SRR3357262		Neisseria gonorrhoeae	88		338	0			52	0
48508	SRR3357280		Neisseria gonorrhoeae	88		339	0			53	0
48510	SRR3357283		Neisseria gonorrhoeae	88		340	0			54	0
48511	SRR3357284		Neisseria gonorrhoeae	88		341	0			55	0
48548	SRR3360287		Neisseria gonorrhoeae	88		342	0			56	0
48549	SRR3360288		Neisseria gonorrhoeae	88		343	0			57	0
48550	SRR3360289		Neisseria gonorrhoeae	88		344	0			58	0
48551	SRR3360290		Neisseria gonorrhoeae	88		345	0			59	0
48552	SRR3360291		Neisseria gonorrhoeae	88		346	0			60	0
48554	SRR3360293		Neisseria gonorrhoeae	88		347	0			61	0
48555	SRR3360294		Neisseria gonorrhoeae	88		348	0			62	0
48556	SRR3360295		Neisseria gonorrhoeae	88		349	0			63	0
48557	SRR3360296		Neisseria gonorrhoeae	88		350	0			64	0
48558	SRR3360297		Neisseria gonorrhoeae	88		351	0			66	0
48559	SRR3360298		Neisseria gonorrhoeae	88		352	0			67	0
48560	SRR3360299		Neisseria gonorrhoeae	88		353	0			68	0
48561	SRR3360300		Neisseria gonorrhoeae	88		354	0			69	0
48562	SRR3360301		Neisseria gonorrhoeae	88		355	0			70	0
48563	SRR3360302		Neisseria gonorrhoeae	88		356	0			71	0
48564	SRR3360303		Neisseria gonorrhoeae	88		357	99			72	0
48565	SRR3360304		Neisseria gonorrhoeae	88		358	37			73	0
48566	SRR3360305		Neisseria gonorrhoeae	88		359	0			74	0
48567	SRR3360306		Neisseria gonorrhoeae	88		360	0			75	0
48568	SRR3360307		Neisseria gonorrhoeae	88		361	0			76	0
48570	SRR3360309		Neisseria gonorrhoeae	88		362	66			77	0
48571	SRR3360310		Neisseria gonorrhoeae	88		363	0			78	0
48573	SRR3360312		Neisseria gonorrhoeae	88		364	0			79	0
48574	SRR3360313		Neisseria gonorrhoeae	88		365	0			80	0
48575	SRR3360314		Neisseria gonorrhoeae	88		366	0			81	0
48576	SRR3360315		Neisseria gonorrhoeae	88		367	0			82	0
48577	SRR3360316		Neisseria gonorrhoeae	88		368	0			83	0
48578	SRR3360317		Neisseria gonorrhoeae	88		369	0			84	0
48579	SRR3360318		Neisseria gonorrhoeae	88		370	0			85	0
48580	SRR3360319		Neisseria gonorrhoeae	88		371	0			86	0
48581	SRR3360320		Neisseria gonorrhoeae	88		372	0			87	0
48582	SRR3360321		Neisseria gonorrhoeae	88		373	0			89	0
48583	SRR3360322		Neisseria gonorrhoeae	88		374	0			91	0
48584	SRR3360323		Neisseria gonorrhoeae	88		375	0			93	0
48585	SRR3360324		Neisseria gonorrhoeae	88		376	0			94	0
48586	SRR3360325		Neisseria gonorrhoeae	88		377	0			95	0
48587	SRR3360326		Neisseria gonorrhoeae	88		378	0			96	0
48588	SRR3360327		Neisseria gonorrhoeae	88		379	0			97	0
48589	SRR3360328		Neisseria gonorrhoeae	88		380	0			98	0
48590	SRR3360329		Neisseria gonorrhoeae	88		381	0			99	0
48591	SRR3360330		Neisseria gonorrhoeae	88		382	0			100	0
48592	SRR3360331		Neisseria gonorrhoeae	88		383	0			101	0
48593	SRR3360332		Neisseria gonorrhoeae	88		384	0			102	0
48594	SRR3360333		Neisseria gonorrhoeae	88		385	0			103	0
48595	SRR3360334		Neisseria gonorrhoeae	88		386	0			104	0
48596	SRR3360335		Neisseria gonorrhoeae	88		387	0			105	0
48597	SRR3360336		Neisseria gonorrhoeae	88		388	0			106	0
48598	SRR3360337		Neisseria gonorrhoeae	88		389	0			107	0
48599	SRR3360338		Neisseria gonorrhoeae	88		390	0			108	0
48600	SRR3360339		Neisseria gonorrhoeae	88		391	0			109	0
48601	SRR3360340		Neisseria gonorrhoeae	88		392	0			110	0
48602	SRR3360341		Neisseria gonorrhoeae	88		393	0			111	0
48603	SRR3360342		Neisseria gonorrhoeae	88		394	0			112	0
48604	SRR3360343		Neisseria gonorrhoeae	88		395	0			113	0
48605	SRR3360344		Neisseria gonorrhoeae	88		396	0			114	0
48606	SRR3360345		Neisseria gonorrhoeae	88		397	0			115	0
48607	SRR3360346		Neisseria gonorrhoeae	88		398	0			116	0
48608	SRR3360347		Neisseria gonorrhoeae	88		399	0			117	0
48609	SRR3360348		Neisseria gonorrhoeae	88		400	0			118	0
48610	SRR3360349		Neisseria gonorrhoeae	88		401	0			119	0
48611	SRR3360350		Neisseria gonorrhoeae	88		402	0			120	0
48612	SRR3360351		Neisseria gonorrhoeae	88		403	0			121	0
48613	SRR3360352		Neisseria gonorrhoeae	88		404	0			122	0
48614	SRR3360353		Neisseria gonorrhoeae	88		405	0			123	0
48615	SRR3360354		Neisseria gonorrhoeae	88		406	0			124	0
48616	SRR3360355		Neisseria gonorrhoeae	88		407	0			125	0
48617	SRR3360356		Neisseria gonorrhoeae	88		408	0			126	0
48618	SRR3360357		Neisseria gonorrhoeae	88		409	0			127	0
48622	SRR3360608		Neisseria gonorrhoeae	88		410	0			128	0
48627	SRR3360613		Neisseria gonorrhoeae	88		411	0			129	0
48634	SRR3360620		Neisseria gonorrhoeae	88		412	0			130	0
48637	SRR3360623		Neisseria gonorrhoeae	88		413	0			131	0
48640	SRR3360626		Neisseria gonorrhoeae	88		414	0			132	0
48645	SRR3360631		Neisseria gonorrhoeae	88		415	0			133	0
48660	SRR3360646		Neisseria gonorrhoeae	88		416	0			134	0
48668	SRR3360654		Neisseria gonorrhoeae	88		417	0			135	0
48669	SRR3360655		Neisseria gonorrhoeae	88		418	0			137	0
48670	SRR3360656		Neisseria gonorrhoeae	88		419	0			138	0
48674	SRR3360660		Neisseria gonorrhoeae	88		420	0			139	0
48680	SRR3360666		Neisseria gonorrhoeae	88		421	0			140	0
48682	SRR3360668		Neisseria gonorrhoeae	88		422	0			141	0
48690	SRR3360676		Neisseria gonorrhoeae	88		423	0			142	0
48713	SRR3360699		Neisseria gonorrhoeae	88		424	0			143	0
48719	SRR3360705		Neisseria gonorrhoeae	88		425	0			144	0
48729	SRR3360715		Neisseria gonorrhoeae	88		426	0			145	0
48736	SRR3360722		Neisseria gonorrhoeae	88		427	0			146	0
48738	SRR3360724		Neisseria gonorrhoeae	88		428	0			147	0
48743	SRR3360729		Neisseria gonorrhoeae	88		429	30			148	0
48746	SRR3360732		Neisseria gonorrhoeae	88		430	23			149	0
48751	SRR3360737		Neisseria gonorrhoeae	88		431	1			150	0
48753	SRR3360739		Neisseria gonorrhoeae	88		432	2			151	0
48755	SRR3360741		Neisseria gonorrhoeae	88		433	324			152	0
48757	SRR3360744		Neisseria gonorrhoeae	88		434	377			153	0
48784	SRR3360812		Neisseria gonorrhoeae	88		435	6			154	0
48786	SRR3360818		Neisseria gonorrhoeae	88		436	113			155	0
48801	SRR3360833		Neisseria gonorrhoeae	88		437	1			156	0
48805	SRR3360837		Neisseria gonorrhoeae	88		438	71			157	0
48807	SRR3360839		Neisseria gonorrhoeae	88		439	79			158	0
48817	SRR3360849		Neisseria gonorrhoeae	88		440	749			159	0
48822	SRR3360854		Neisseria gonorrhoeae	88		441	2			160	0
48824	SRR3360856		Neisseria gonorrhoeae	88		442	3			161	0
48848	SRR3360880		Neisseria gonorrhoeae	88		443	32			162	0
48851	SRR3360883		Neisseria gonorrhoeae	88		444	52			163	0
48854	SRR3360886		Neisseria gonorrhoeae	88		445	19			164	0
48864	SRR3360896		Neisseria gonorrhoeae	88		446	19			165	0
48870	SRR3360903		Neisseria gonorrhoeae	88		447	15			166	0
48873	SRR3360906		Neisseria gonorrhoeae	88		448	5			167	0
48876	SRR3360909		Neisseria gonorrhoeae	88		449	173			168	0
48878	SRR3360911		Neisseria gonorrhoeae	88		450	1			169	0
48880	SRR3360913		Neisseria gonorrhoeae	88		451	2			170	0
48888	SRR3360921		Neisseria gonorrhoeae	88		452	270			171	0
48891	SRR3360924		Neisseria gonorrhoeae	88		453	4			172	0
48904	SRR3360938		Neisseria gonorrhoeae	88		454	16			173	0
48907	SRR3360941		Neisseria gonorrhoeae	88		455	2			174	0
48918	SRR3360952		Neisseria gonorrhoeae	88		456	771			175	0
48923	SRR3360958		Neisseria gonorrhoeae	88		457	3			176	0
48924	SRR3360959		Neisseria gonorrhoeae	88		458	1			177	0
48937	SRR3360972		Neisseria gonorrhoeae	88		459	1			178	0
49027	SRR3361139		Neisseria gonorrhoeae	88		460	1			179	0
49086	SRR3361221		Neisseria gonorrhoeae	88		461	3			180	0
49109	SRR3361244		Neisseria gonorrhoeae	88		462	1			181	0
49114	SRR3361249		Neisseria gonorrhoeae	88		463	39			182	0
49118	SRR3361253		Neisseria gonorrhoeae	88		464	1			183	0
49151	SRR3361286		Neisseria gonorrhoeae	88		465	79			184	0
49170	SRR3361308		Neisseria gonorrhoeae	88		466	1			185	0
49171	SRR3361309		Neisseria gonorrhoeae	88		467	315			186	0
49175	SRR3361313		Neisseria gonorrhoeae	88		468	3			187	0
49177	SRR3361315		Neisseria gonorrhoeae	88		469	1			188	0
49178	SRR3361316		Neisseria gonorrhoeae	88		470	4			189	0
49180	SRR3361318		Neisseria gonorrhoeae	88		471	13			190	0
49185	SRR3361323		Neisseria gonorrhoeae	88		472	4			191	0
49189	SRR3361327		Neisseria gonorrhoeae	88		473	18			192	0
49200	SRR3361339		Neisseria gonorrhoeae	88		474	1			197	0
49211	SRR3361350		Neisseria gonorrhoeae	88		475	95			198	0
50486	541996		Neisseria gonorrhoeae	88		476	3			199	0
50498	544354		Neisseria gonorrhoeae	88		477	0			200	0
50513	546852		Neisseria gonorrhoeae	88		478	0			201	0
51047	GC_07MS_72-pacbio	uncomplicated gonorrhoea	Neisseria gonorrhoeae	88		479	0			202	0
51048	GC_07M2_73-pacbio	uncomplicated gonorrhoea	Neisseria gonorrhoeae	88		480	0			203	0
51050	061Z-pacbio	uncomplicated gonorrhoea	Neisseria gonorrhoeae	88		481	0			204	0
51051	04CD-pacbio	uncomplicated gonorrhoea	Neisseria gonorrhoeae	88		482	0			205	0
51055	07D1_70-pacbio	uncomplicated gonorrhoea	Neisseria gonorrhoeae	88		483	0			206	0
51056	07AD_68-pacbio	uncomplicated gonorrhoea	Neisseria gonorrhoeae	88		484	0			207	0
51057	07AG_69-pacbio	uncomplicated gonorrhoea	Neisseria gonorrhoeae	88		485	0			208	0
51059	07ED_71-pacbio	uncomplicated gonorrhoea	Neisseria gonorrhoeae	88		486	0			209	0
51111	551979		Neisseria gonorrhoeae	88		487	0			210	0
51660	552835		Neisseria gonorrhoeae	88		488	0			211	0
51679	553566		Neisseria gonorrhoeae	88		489	0			212	0
51693	553647		Neisseria gonorrhoeae	88		490	0			213	0
51700	555869		Neisseria gonorrhoeae	88		491	0			214	0
51713	556860		Neisseria gonorrhoeae	88		492	0			215	0
51723	555509		Neisseria gonorrhoeae	88		493	0			216	0
51747	553721		Neisseria gonorrhoeae	88		494	0			217	0
51749	553730		Neisseria gonorrhoeae	88		495	0			218	0
51752	553742		Neisseria gonorrhoeae	88		496	0			219	0
51754	553751		Neisseria gonorrhoeae	88		497	0			220	0
51758	551975		Neisseria gonorrhoeae	88		498	0			221	0
51774	554624		Neisseria gonorrhoeae	88		499	0			222	0
51775	554631		Neisseria gonorrhoeae	88		500	0			223	0
51778	554646		Neisseria gonorrhoeae	88		501	0			224	0
51785	554684		Neisseria gonorrhoeae	88		502	0			225	0
51790	554739		Neisseria gonorrhoeae	88		503	0			226	0
51805	555818		Neisseria gonorrhoeae	88		504	0			227	0
51823	558902		Neisseria gonorrhoeae	88		505	4			228	0
51831	560558		Neisseria gonorrhoeae	88		506	31			229	0
51897	554799		Neisseria gonorrhoeae	88		507	0			230	0
51899	554806		Neisseria gonorrhoeae	88		508	0			231	0
51901	554816		Neisseria gonorrhoeae	88		509	0			232	0
52157	552588		Neisseria gonorrhoeae	88		510	0			233	0
53462	577534		Neisseria gonorrhoeae	88		511	0			234	0
53465	572803		Neisseria gonorrhoeae	88		512	0			235	0
53470	573092		Neisseria gonorrhoeae	88		513	0			236	0
53562	561287		Neisseria gonorrhoeae	88		514	0			237	0
53563	561738		Neisseria gonorrhoeae	88		515	0			238	0
53569	561776		Neisseria gonorrhoeae	88		516	0			239	0
53587	562702		Neisseria gonorrhoeae	88		517	0			240	0
53594	567341		Neisseria gonorrhoeae	88		518	0			241	0
53605	563148		Neisseria gonorrhoeae	88		519	0			242	0
53607	563153		Neisseria gonorrhoeae	88		520	0			243	0
53610	563196		Neisseria gonorrhoeae	88		521	4			244	0
53612	563203		Neisseria gonorrhoeae	88		522	163			253	0
53615	562969		Neisseria gonorrhoeae	88		523	3			254	0
53618	563915		Neisseria gonorrhoeae	88		524	2			255	0
53634	566769		Neisseria gonorrhoeae	88		525	0			256	0
53649	564544		Neisseria gonorrhoeae	88		526	0			257	0
53655	564721		Neisseria gonorrhoeae	88		527	0			258	0
53660	565100		Neisseria gonorrhoeae	88		528	0			259	0
53662	565144		Neisseria gonorrhoeae	88		529	0			260	0
53799	515640		Neisseria gonorrhoeae	88		530	0			261	0
54295	LRRBGS_0063		Neisseria gonorrhoeae	88		531	0			262	0
54312	LRRBGS_0080		Neisseria gonorrhoeae	88		532	0			263	0
54326	LRRBGS_0094		Neisseria gonorrhoeae	88		533	0			264	0
56130	567380		Neisseria gonorrhoeae	88		534	0			265	0
56136	568905		Neisseria gonorrhoeae	88		535	0			266	0
56138	569370		Neisseria gonorrhoeae	88		536	0			267	0
56139	569374		Neisseria gonorrhoeae	88		537	0			268	0
56140	569376		Neisseria gonorrhoeae	88		538	0			269	0
56142	569225		Neisseria gonorrhoeae	88		539	0			270	0
56154	571553		Neisseria gonorrhoeae	88		540	0			271	0
56166	571543		Neisseria gonorrhoeae	88		541	0			272	0
56168	571444		Neisseria gonorrhoeae	88		542	0			273	0
56171	573398		Neisseria gonorrhoeae	88		543	0			274	0
56172	573406		Neisseria gonorrhoeae	88		544	0			275	0
56177	573969		Neisseria gonorrhoeae	88		545	0			276	0
56180	573976		Neisseria gonorrhoeae	88		546	0			277	0
56183	573718		Neisseria gonorrhoeae	88		547	0			278	0
56208	575794		Neisseria gonorrhoeae	88		548	0			279	0
56229	571795		Neisseria gonorrhoeae	88		549	0			280	0
56236	592360		Neisseria gonorrhoeae	88		550	0			281	0
56243	591982		Neisseria gonorrhoeae	88		551	0			282	0
56245	591620		Neisseria gonorrhoeae	88		552	0			283	0
56248	591432		Neisseria gonorrhoeae	88		553	0			284	0
56253	590884		Neisseria gonorrhoeae	88		554	0			285	0
56254	590887		Neisseria gonorrhoeae	88		555	0			286	0
56258	591246		Neisseria gonorrhoeae	88		556	0			287	0
56262	590783		Neisseria gonorrhoeae	88		557	0			288	0
56266	580687		Neisseria gonorrhoeae	88		558	0			289	0
56268	590005		Neisseria gonorrhoeae	88		559	0			290	0
56269	590003		Neisseria gonorrhoeae	88		560	0			291	0
56270	580466		Neisseria gonorrhoeae	88		561	0			292	0
56288	578289		Neisseria gonorrhoeae	88		562	0			293	0
56291	579421		Neisseria gonorrhoeae	88		563	0			294	0
56302	577558		Neisseria gonorrhoeae	88		564	0			295	0
56309	577914		Neisseria gonorrhoeae	88		565	0			296	0
56770	NG6a	uncomplicated gonorrhoea	Neisseria gonorrhoeae	88		566	0			297	0
56772	NG6b	uncomplicated gonorrhoea	Neisseria gonorrhoeae	88		567	0			298	0
56773	NG4	uncomplicated gonorrhoea	Neisseria gonorrhoeae	88		568	0			299	0
56774	NG5a	uncomplicated gonorrhoea	Neisseria gonorrhoeae	88		569	0			300	0
56775	NG5b	uncomplicated gonorrhoea	Neisseria gonorrhoeae	88		570	0			301	0
56778	NG8a	uncomplicated gonorrhoea	Neisseria gonorrhoeae	88		571	0			302	0
56779	NG8b	uncomplicated gonorrhoea	Neisseria gonorrhoeae	88		572	0			303	0
57096	NG16	uncomplicated gonorrhoea	Neisseria gonorrhoeae	88		573	0			304	0
57101	NG21	uncomplicated gonorrhoea	Neisseria gonorrhoeae	88		574	0			305	0
57104	NG24	uncomplicated gonorrhoea	Neisseria gonorrhoeae	88		575	0			306	0
57106	NG26	uncomplicated gonorrhoea	Neisseria gonorrhoeae	88		576	0			307	0
57107	NG27	uncomplicated gonorrhoea	Neisseria gonorrhoeae	88		577	0			308	0
57112	NG32	uncomplicated gonorrhoea	Neisseria gonorrhoeae	88		578	0			309	0
57113	NG33a	uncomplicated gonorrhoea	Neisseria gonorrhoeae	88		579	0			310	0
57127	NG44	uncomplicated gonorrhoea	Neisseria gonorrhoeae	88		580	0			311	0
57128	NG45	uncomplicated gonorrhoea	Neisseria gonorrhoeae	88		581	0			312	0
57141	NG58	uncomplicated gonorrhoea	Neisseria gonorrhoeae	88		582	1			313	0
57156	NG73	uncomplicated gonorrhoea	Neisseria gonorrhoeae	88		583	0			314	0
57165	NG78	uncomplicated gonorrhoea	Neisseria gonorrhoeae	88		584	0			315	0
57166	NG79	uncomplicated gonorrhoea	Neisseria gonorrhoeae	88		585	0			316	0
57172	NG86	uncomplicated gonorrhoea	Neisseria gonorrhoeae	88		586	0			317	0
60482	Ngiss3832		Neisseria gonorrhoeae	88		587	0			318	0
60483	Ngiss3835		Neisseria gonorrhoeae	88		588	0			319	0
60484	Ngiss3848		Neisseria gonorrhoeae	88		589	0			320	0
60489	Ngiss3899		Neisseria gonorrhoeae	88		590	0			321	0
60491	Ngiss3912		Neisseria gonorrhoeae	88		591	0			322	0
60494	Ngiss3926		Neisseria gonorrhoeae	88		592	0			323	0
61041	592633		Neisseria gonorrhoeae	88		593	0			324	0
61042	592904		Neisseria gonorrhoeae	88		594	0			325	0
61043	592911		Neisseria gonorrhoeae	88		595	0			326	0
61044	593227		Neisseria gonorrhoeae	88		596	0			327	0
61045	593229		Neisseria gonorrhoeae	88		597	0			328	0
61046	593231		Neisseria gonorrhoeae	88		598	11			329	0
61052	594354		Neisseria gonorrhoeae	88		599	6			330	0
61060	598032		Neisseria gonorrhoeae	88		600	2			331	0
61069	601955		Neisseria gonorrhoeae	88		601	1			332	0
61074	610096		Neisseria gonorrhoeae	88		602	1			333	0
61344	KN13_19		Neisseria gonorrhoeae	88		603	2			334	0
61345	KN13_30		Neisseria gonorrhoeae	88		604	9			335	0
61346	KN13_116		Neisseria gonorrhoeae	88		605	9			336	0
61347	05_590_19		Neisseria gonorrhoeae	88		606	0			337	0
61379	WHO_Z		Neisseria gonorrhoeae	88		607	0			338	0
61381	989000041		Neisseria gonorrhoeae	88		608	0			339	0
61625	GU040		Neisseria gonorrhoeae	88		609	0			340	0
61626	GU067		Neisseria gonorrhoeae	88		610	0			341	0
61627	GU075		Neisseria gonorrhoeae	88		611	0			342	0
61628	GU139		Neisseria gonorrhoeae	88		612	0			343	0
61629	GU149		Neisseria gonorrhoeae	88		613	0			344	0
61631	GU195		Neisseria gonorrhoeae	88		614	0			345	0
61632	GU225		Neisseria gonorrhoeae	88		615	0			346	0
61633	GU250		Neisseria gonorrhoeae	88		616	0			347	0
61635	DRR117965		Neisseria gonorrhoeae	88		617	0			348	0
61636	GU309		Neisseria gonorrhoeae	88		618	0			349	0
61637	GU323		Neisseria gonorrhoeae	88		619	0			350	0
61638	GU345		Neisseria gonorrhoeae	88		620	0			351	0
61639	GU379		Neisseria gonorrhoeae	88		621	0			352	0
61640	GU384		Neisseria gonorrhoeae	88		622	0			353	0
61641	GU402		Neisseria gonorrhoeae	88		623	0			354	0
61642	GU416		Neisseria gonorrhoeae	88		624	0			355	0
61643	GU422		Neisseria gonorrhoeae	88		625	0			356	0
61644	GU431		Neisseria gonorrhoeae	88		626	0			359	0
61645	GU441		Neisseria gonorrhoeae	88		627	0			360	0
61646	GU442		Neisseria gonorrhoeae	88		628	0			361	0
61647	GU443		Neisseria gonorrhoeae	88		629	0			363	0
61648	GU448		Neisseria gonorrhoeae	88		630	0			364	0
61649	GU449		Neisseria gonorrhoeae	88		631	0			365	0
61650	GU478		Neisseria gonorrhoeae	88		632	0			366	0
61652	GU511		Neisseria gonorrhoeae	88		633	0			367	0
61653	GU512		Neisseria gonorrhoeae	88		634	0			368	0
61654	GU534		Neisseria gonorrhoeae	88		635	0			369	0
61655	GU543		Neisseria gonorrhoeae	88		636	0			370	0
61656	GU549		Neisseria gonorrhoeae	88		637	0			371	0
61657	GU562		Neisseria gonorrhoeae	88		638	0			372	0
61659	GU574		Neisseria gonorrhoeae	88		639	0			373	0
61660	GU577		Neisseria gonorrhoeae	88		640	0			374	0
61661	GU598		Neisseria gonorrhoeae	88		641	0			375	0
61662	IT022		Neisseria gonorrhoeae	88		642	0			376	0
61663	KM096		Neisseria gonorrhoeae	88		643	0			377	0
61664	FC143		Neisseria gonorrhoeae	88		644	0			378	0
61665	FC142		Neisseria gonorrhoeae	88		645	0			379	0
61666	FC233		Neisseria gonorrhoeae	88		646	0			380	0
61667	DRR124688		Neisseria gonorrhoeae	88		647	0			381	0
61668	DRR124689		Neisseria gonorrhoeae	88		648	0			382	0
61676	FC432		Neisseria gonorrhoeae	88		649	0			383	0
61678	FC434		Neisseria gonorrhoeae	88		650	0			384	0
61679	FC435		Neisseria gonorrhoeae	88		651	0			385	0
61680	FC436		Neisseria gonorrhoeae	88		652	0			386	0
61681	FC437		Neisseria gonorrhoeae	88		653	0			387	0
61682	FC438		Neisseria gonorrhoeae	88		654	0			388	0
61683	FC439		Neisseria gonorrhoeae	88		655	0			389	0
61686	FC442		Neisseria gonorrhoeae	88		656	0			390	0
61687	FC443		Neisseria gonorrhoeae	88		657	0			391	0
61690	FC446		Neisseria gonorrhoeae	88		658	0			392	0
61691	FC447		Neisseria gonorrhoeae	88		659	0			393	0
61692	FC448		Neisseria gonorrhoeae	88		660	0			394	0
61695	FC451		Neisseria gonorrhoeae	88		661	0			395	0
61696	FC452		Neisseria gonorrhoeae	88		662	0			396	0
61699	FC455		Neisseria gonorrhoeae	88		663	0			397	0
61701	FC457		Neisseria gonorrhoeae	88		664	0			398	0
61705	FC461		Neisseria gonorrhoeae	88		665	0			399	0
61707	FC463		Neisseria gonorrhoeae	88		666	0			400	0
61708	FC464		Neisseria gonorrhoeae	88		667	0			401	0
61718	FC474		Neisseria gonorrhoeae	88		668	0			402	0
61719	FC475		Neisseria gonorrhoeae	88		669	0			403	0
61720	FC476		Neisseria gonorrhoeae	88		670	0			404	0
61721	FC477		Neisseria gonorrhoeae	88		671	0			405	0
61725	FC481		Neisseria gonorrhoeae	88		672	0			406	0
61728	FC484		Neisseria gonorrhoeae	88		673	0			407	0
61729	FC485		Neisseria gonorrhoeae	88		674	0			408	0
61733	FC489		Neisseria gonorrhoeae	88		675	0			409	0
61735	FC491		Neisseria gonorrhoeae	88		676	0			410	0
61736	FC492		Neisseria gonorrhoeae	88		677	6			411	0
61738	FC494		Neisseria gonorrhoeae	88		678	1			412	0
61739	FC495		Neisseria gonorrhoeae	88		679	7			413	0
61740	FC496		Neisseria gonorrhoeae	88		680	0			414	0
61741	FC497		Neisseria gonorrhoeae	88		681	0			415	0
61749	FC505		Neisseria gonorrhoeae	88		682	0			416	0
61756	FC512		Neisseria gonorrhoeae	88		683	0			417	0
61757	FC513		Neisseria gonorrhoeae	88		684	0			418	0
61758	FC514		Neisseria gonorrhoeae	88		685	0			419	0
61759	FC515		Neisseria gonorrhoeae	88		686	0			420	0
61760	FC516		Neisseria gonorrhoeae	88		687	0			421	0
61767	FC523		Neisseria gonorrhoeae	88		688	0			422	0
61768	FC524		Neisseria gonorrhoeae	88		689	0			423	0
61769	FC525		Neisseria gonorrhoeae	88		690	0			424	0
61770	FC526		Neisseria gonorrhoeae	88		691	0			425	0
61776	FC532		Neisseria gonorrhoeae	88		692	0			426	0
61778	FC534		Neisseria gonorrhoeae	88		693	0			427	0
61783	FC539		Neisseria gonorrhoeae	88		694	0			428	0
61784	FC540		Neisseria gonorrhoeae	88		695	0			477	0
61785	FC541		Neisseria gonorrhoeae	88		696	0			478	0
61787	FC543		Neisseria gonorrhoeae	88		697	0			479	0
61789	HI55		Neisseria gonorrhoeae	88		698	0			480	0
61793	HI59		Neisseria gonorrhoeae	88		699	0			481	0
61803	IT75		Neisseria gonorrhoeae	88		700	0			482	0
61810	KM251		Neisseria gonorrhoeae	88		701	0			483	0
61815	KM256		Neisseria gonorrhoeae	88		702	0			484	0
61816	KM257		Neisseria gonorrhoeae	88		703	0			485	0
61818	KM259		Neisseria gonorrhoeae	88		704	0			486	0
61821	KM262		Neisseria gonorrhoeae	88		705	0			487	0
61824	KM265		Neisseria gonorrhoeae	88		706	0			488	0
61828	KM269		Neisseria gonorrhoeae	88		707	0			489	0
61831	KM272		Neisseria gonorrhoeae	88		708	0			490	0
61833	KM274		Neisseria gonorrhoeae	88		709	0			491	0
61836	KM277		Neisseria gonorrhoeae	88		710	0			492	0
61845	KM286		Neisseria gonorrhoeae	88		711	0			493	0
61850	KM291		Neisseria gonorrhoeae	88		712	0			494	0
61858	KM299		Neisseria gonorrhoeae	88		713	0			495	0
61859	KM300		Neisseria gonorrhoeae	88		714	0			496	0
61862	KM304		Neisseria gonorrhoeae	88		715	0			497	0
61865	KM307		Neisseria gonorrhoeae	88		716	0			498	0
61866	KM308		Neisseria gonorrhoeae	88		717	0			499	0
61868	KM310		Neisseria gonorrhoeae	88		718	0			500	0
61870	KM312		Neisseria gonorrhoeae	88		719	0			501	0
61872	KM314		Neisseria gonorrhoeae	88		720	0			502	0
61873	08-040		Neisseria gonorrhoeae	88		721	0			503	0
63047	EXNG359		Neisseria gonorrhoeae	88		722	0			504	0
63060	EXNG457		Neisseria gonorrhoeae	88		723	0			507	0
63061	EXNG458		Neisseria gonorrhoeae	88		724	0			508	0
63078	EXNG547		Neisseria gonorrhoeae	88		725	0			509	0
63082	EXNG556		Neisseria gonorrhoeae	88		726	0			510	0
63088	EXNG596		Neisseria gonorrhoeae	88		727	0			511	0
63091	EXNG613		Neisseria gonorrhoeae	88		728	0			512	0
63096	EXNG641		Neisseria gonorrhoeae	88		729	0			513	0
63099	EXNG662		Neisseria gonorrhoeae	88		730	0			514	0
63114	EXNG771		Neisseria gonorrhoeae	88		731	0			515	0
63118	EXNG811		Neisseria gonorrhoeae	88		732	0			516	0
63120	EXNG844		Neisseria gonorrhoeae	88		733	0			517	0
63122	EXNG856		Neisseria gonorrhoeae	88		734	0			518	0
63133	EXNG932		Neisseria gonorrhoeae	88		735	0			519	0
63673	M17 240486	carrier	Neisseria gonorrhoeae	88		736	0			520	0
70791	p1173	uncomplicated gonorrhoea	Neisseria gonorrhoeae	88		737	0			525	0
70792	p1207	uncomplicated gonorrhoea	Neisseria gonorrhoeae	88		738	0			526	0
70793	p1227	uncomplicated gonorrhoea	Neisseria gonorrhoeae	88		739	0			527	0
70795	p1454	uncomplicated gonorrhoea	Neisseria gonorrhoeae	88		740	0			528	0
70796	p1851	uncomplicated gonorrhoea	Neisseria gonorrhoeae	88		741	0			529	0
70797	P1986	uncomplicated gonorrhoea	Neisseria gonorrhoeae	88		742	0			530	0
70800	p2098	uncomplicated gonorrhoea	Neisseria gonorrhoeae	88		743	0			531	0
70801	p2164	uncomplicated gonorrhoea	Neisseria gonorrhoeae	88		744	0			532	0
70802	p2199	uncomplicated gonorrhoea	Neisseria gonorrhoeae	88		745	0			533	0
70803	P2228	uncomplicated gonorrhoea	Neisseria gonorrhoeae	88		746	0			534	0
70804	P2241	uncomplicated gonorrhoea	Neisseria gonorrhoeae	88		747	0			535	0
72256	P1320-2	uncomplicated gonorrhoea	Neisseria gonorrhoeae	88		748	0			536	0
74378	HUSE40		Neisseria gonorrhoeae	88		749	0			537	0
74383	HUSE94		Neisseria gonorrhoeae	88		750	0			538	0
74469	RYC58		Neisseria gonorrhoeae	88		751	0			539	0
74476	RYC66		Neisseria gonorrhoeae	88		752	0			540	0
74477	RYC67		Neisseria gonorrhoeae	88		753	0			541	0
74479	HVH2		Neisseria gonorrhoeae	88		754	0			542	0
74481	HVH26		Neisseria gonorrhoeae	88		755	0			543	0
74482	HVH31		Neisseria gonorrhoeae	88		756	0			544	0
74494	HVH216		Neisseria gonorrhoeae	88		757	0			545	0
74508	HVH500		Neisseria gonorrhoeae	88		758	0			546	0
74518	HVH675		Neisseria gonorrhoeae	88		759	0			547	0
74522	HVH704		Neisseria gonorrhoeae	88		760	0			548	0
74523	HVH720		Neisseria gonorrhoeae	88		761	0			549	0
74524	HVH723		Neisseria gonorrhoeae	88		762	0			550	0
74525	HVH732		Neisseria gonorrhoeae	88		763	0			551	0
74526	HVH738		Neisseria gonorrhoeae	88		764	0			552	0
74527	HVH752		Neisseria gonorrhoeae	88		765	0			553	0
74541	HVH1179		Neisseria gonorrhoeae	88		766	0			554	0
74542	HVH1231		Neisseria gonorrhoeae	88		767	0			555	0
75910	NG_AMS0002		Neisseria gonorrhoeae	88		768	0			556	0
75911	NG_AMS0004		Neisseria gonorrhoeae	88		769	0			557	0
75915	NG_AMS0008		Neisseria gonorrhoeae	88		770	0			558	0
75919	NG_AMS0012		Neisseria gonorrhoeae	88		771	0			559	0
75921	NG_AMS0014		Neisseria gonorrhoeae	88		772	0			560	0
75924	NG_AMS0017		Neisseria gonorrhoeae	88		773	0			561	0
75928	NG_AMS0021		Neisseria gonorrhoeae	88		774	0			562	0
75937	NG_AMS0030		Neisseria gonorrhoeae	88		775	0			563	0
75940	NG_AMS0033		Neisseria gonorrhoeae	88		776	0			564	0
75955	NG_AMS0048		Neisseria gonorrhoeae	88		777	0			565	0
75972	NG_AMS0065		Neisseria gonorrhoeae	88		778	0			566	0
75983	NG_AMS0076		Neisseria gonorrhoeae	88		779	0			567	0
75990	NG_AMS0083		Neisseria gonorrhoeae	88		780	0			568	0
75992	NG_AMS0085		Neisseria gonorrhoeae	88		781	0			569	0
75999	NG_AMS0092		Neisseria gonorrhoeae	88		782	0			570	0
76001	NG_AMS0094		Neisseria gonorrhoeae	88		783	0			571	0
76002	NG_AMS0095		Neisseria gonorrhoeae	88		784	0			572	0
76009	NG_AMS0102		Neisseria gonorrhoeae	88		785	0			573	0
76011	NG_AMS0104		Neisseria gonorrhoeae	88		786	0			574	0
76012	NG_AMS0105		Neisseria gonorrhoeae	88		787	0			575	0
76017	NG_AMS0110		Neisseria gonorrhoeae	88		788	0			576	0
76026	NG_AMS0119		Neisseria gonorrhoeae	88		789	2			577	0
76032	NG_AMS0125		Neisseria gonorrhoeae	88		790	169			578	0
76047	NG_AMS0140		Neisseria gonorrhoeae	88		791	0			579	0
76053	NG_AMS0146		Neisseria gonorrhoeae	88		792	0			580	0
76064	NG_AMS0161		Neisseria gonorrhoeae	88		793	0			581	0
76070	NG_AMS0169		Neisseria gonorrhoeae	88		794	0			583	0
76071	NG_AMS0170		Neisseria gonorrhoeae	88		795	0			584	0
76072	NG_AMS0172		Neisseria gonorrhoeae	88		796	0			585	0
76076	NG_AMS0177		Neisseria gonorrhoeae	88		797	0			586	0
76080	NG_AMS0182		Neisseria gonorrhoeae	88		798	0			587	0
76087	NG_AMS0193		Neisseria gonorrhoeae	88		799	0			588	0
76088	NG_AMS0194		Neisseria gonorrhoeae	88		800	0			589	0
76089	NG_AMS0195		Neisseria gonorrhoeae	88		801	0			590	0
76099	NG_AMS0207		Neisseria gonorrhoeae	88		802	0			591	0
76110	NG_AMS0219		Neisseria gonorrhoeae	88		803	0			592	0
76114	NG_AMS0224		Neisseria gonorrhoeae	88		804	0			593	0
76125	NG_AMS0236		Neisseria gonorrhoeae	88		805	0			594	0
76158	NG_AMS0287		Neisseria gonorrhoeae	88		806	0			595	0
76160	NG_AMS0289		Neisseria gonorrhoeae	88		807	0			596	0
76177	NG_AMS0306		Neisseria gonorrhoeae	88		808	0			597	0
76178	NG_AMS0307		Neisseria gonorrhoeae	88		809	0			606	0
76180	NG_AMS0309		Neisseria gonorrhoeae	88		810	0			607	0
76238	NG_AMS0331		Neisseria gonorrhoeae	88		811	0			608	0
76312	580422		Neisseria gonorrhoeae	88		812	0			609	0
76314	590788		Neisseria gonorrhoeae	88		813	0			610	0
76317	591740		Neisseria gonorrhoeae	88		814	0			611	0
76320	592485		Neisseria gonorrhoeae	88		815	0			612	0
76327	592620		Neisseria gonorrhoeae	88		816	5			613	0
76329	592624		Neisseria gonorrhoeae	88		817	0			614	0
76339	592924		Neisseria gonorrhoeae	88		818	0			615	0
76340	593063		Neisseria gonorrhoeae	88		819	0			616	0
76342	593233		Neisseria gonorrhoeae	88		820	0			617	0
76344	593241		Neisseria gonorrhoeae	88		821	0			618	0
76350	593763		Neisseria gonorrhoeae	88		822	12			619	0
76365	594135		Neisseria gonorrhoeae	88		823	0			620	0
76368	594280		Neisseria gonorrhoeae	88		824	0			621	0
76375	594677		Neisseria gonorrhoeae	88		825	0			622	0
76380	594887		Neisseria gonorrhoeae	88		826	0			623	0
76383	595336		Neisseria gonorrhoeae	88		827	0			624	0
76386	595640		Neisseria gonorrhoeae	88		828	0			625	0
76388	595645		Neisseria gonorrhoeae	88		829	0			626	0
76390	595712		Neisseria gonorrhoeae	88		830	0			627	0
76394	595726		Neisseria gonorrhoeae	88		831	0			628	0
76398	595947		Neisseria gonorrhoeae	88		832	0			629	0
76399	596208		Neisseria gonorrhoeae	88		833	0			630	0
76402	596218		Neisseria gonorrhoeae	88		834	0			631	0
76408	596545		Neisseria gonorrhoeae	88		835	0			632	0
76409	596547		Neisseria gonorrhoeae	88		836	0			633	0
76412	596654		Neisseria gonorrhoeae	88		837	0			634	0
76414	596907		Neisseria gonorrhoeae	88		838	0			635	0
76416	596947		Neisseria gonorrhoeae	88		839	0			636	0
76418	597257		Neisseria gonorrhoeae	88		840	0			637	0
76419	597321		Neisseria gonorrhoeae	88		841	0			638	0
76421	597325		Neisseria gonorrhoeae	88		842	0			639	0
76435	598807		Neisseria gonorrhoeae	88		843	0			640	0
76437	599339		Neisseria gonorrhoeae	88		844	0			641	0
76438	599341		Neisseria gonorrhoeae	88		845	0			642	0
76440	599345		Neisseria gonorrhoeae	88		846	0			643	0
76441	599349		Neisseria gonorrhoeae	88		847	0			644	0
76443	599763		Neisseria gonorrhoeae	88		848	0			645	0
76447	600009		Neisseria gonorrhoeae	88		849	0			646	0
76449	600016		Neisseria gonorrhoeae	88		850	0			647	0
76450	600025		Neisseria gonorrhoeae	88		851	0			648	0
76462	601074		Neisseria gonorrhoeae	88		852	0			649	0
76464	601487		Neisseria gonorrhoeae	88		853	0			650	0
76472	601812		Neisseria gonorrhoeae	88		854	0			651	0
76481	603166		Neisseria gonorrhoeae	88		855	12			652	0
76489	603610		Neisseria gonorrhoeae	88		856	0			653	0
76492	604158		Neisseria gonorrhoeae	88		857	0			654	0
76493	604161		Neisseria gonorrhoeae	88		858	0			655	0
76505	605764		Neisseria gonorrhoeae	88		859	0			656	0
76512	609610		Neisseria gonorrhoeae	88		860	0			657	0
76515	610100		Neisseria gonorrhoeae	88		861	0			658	0
76516	610106		Neisseria gonorrhoeae	88		862	0			659	0
76519	610347		Neisseria gonorrhoeae	88		863	0			660	0
76522	610748		Neisseria gonorrhoeae	88		864	0			661	0
77394	594454		Neisseria gonorrhoeae	88		865	0			662	0
77401	602512		Neisseria gonorrhoeae	88		866	0			663	0
77402	603171		Neisseria gonorrhoeae	88		867	0			664	0
77407	610219		Neisseria gonorrhoeae	88		868	0			665	0
77418	EXNG425		Neisseria gonorrhoeae	88		869	0			666	0
77423	EXNG541		Neisseria gonorrhoeae	88		870	0			667	0
77426	EXNG554		Neisseria gonorrhoeae	88		871	0			668	0
77447	EXNG1002		Neisseria gonorrhoeae	88		872	0			669	0
77449	EXNG1011		Neisseria gonorrhoeae	88		873	0			670	0
78485	22830		Neisseria gonorrhoeae	88		874	0			671	0
78489	23693		Neisseria gonorrhoeae	88		875	0			672	0
78492	23836		Neisseria gonorrhoeae	88		876	0			673	0
78495	26446		Neisseria gonorrhoeae	88		877	0			674	0
78497	26932		Neisseria gonorrhoeae	88		878	0			675	0
78519	29954		Neisseria gonorrhoeae	88		879	0			676	0
78520	30016		Neisseria gonorrhoeae	88		880	0			680	0
78543	32335		Neisseria gonorrhoeae	88		881	0			681	0
78553	33074		Neisseria gonorrhoeae	88		882	0			682	0
78555	33232		Neisseria gonorrhoeae	88		883	0			683	0
78556	33234		Neisseria gonorrhoeae	88		884	0			684	0
78557	33244		Neisseria gonorrhoeae	88		885	0			685	0
78558	33264		Neisseria gonorrhoeae	88		886	0			686	0
78559	33288		Neisseria gonorrhoeae	88		887	0			687	0
78560	33293		Neisseria gonorrhoeae	88		888	0			688	0
78561	33295		Neisseria gonorrhoeae	88		889	0			689	0
78562	33316		Neisseria gonorrhoeae	88		890	0			690	0
78575	33679		Neisseria gonorrhoeae	88		891	0			691	0
78576	33680		Neisseria gonorrhoeae	88		892	0			692	0
78601	34688		Neisseria gonorrhoeae	88		893	0			693	0
78602	34718		Neisseria gonorrhoeae	88		894	0			694	0
78603	34740		Neisseria gonorrhoeae	88		895	0			695	0
78633	35477		Neisseria gonorrhoeae	88		896	0			696	0
78645	DO23085		Neisseria gonorrhoeae	88		897	0			697	0
78715	DO04-247		Neisseria gonorrhoeae	88		898	0			698	0
78718	DO06-398		Neisseria gonorrhoeae	88		899	0			699	0
78719	DO07-27		Neisseria gonorrhoeae	88		900	0			700	0
78723	DO09-257		Neisseria gonorrhoeae	88		901	0			701	0
78742	DO80-1392		Neisseria gonorrhoeae	88		902	0			702	0
78744	DO81-2997		Neisseria gonorrhoeae	88		903	0			703	0
78748	DO83-3510		Neisseria gonorrhoeae	88		904	0			704	0
78792	DONV43-11421		Neisseria gonorrhoeae	88		905	0			705	0
78803	VNM11-100		Neisseria gonorrhoeae	88		906	0			706	0
78804	VNM11-101		Neisseria gonorrhoeae	88		907	0			707	0
78805	VNM11-102		Neisseria gonorrhoeae	88		908	0			708	0
78822	VNM11-21		Neisseria gonorrhoeae	88		909	0			709	0
78825	VNM11-24		Neisseria gonorrhoeae	88		910	0			710	0
78829	VNM11-28		Neisseria gonorrhoeae	88		911	0			711	0
78840	VNM11-38		Neisseria gonorrhoeae	88		912	0			712	0
78841	VNM11-39		Neisseria gonorrhoeae	88		913	0			713	0
78848	VNM11-45		Neisseria gonorrhoeae	88		914	0			714	0
78854	VNM11-50		Neisseria gonorrhoeae	88		915	0			715	0
78856	VNM11-52		Neisseria gonorrhoeae	88		916	0			716	0
78880	VNM11-74		Neisseria gonorrhoeae	88		917	0			717	0
78884	VNM11-78		Neisseria gonorrhoeae	88		918	0			718	0
78887	VNM11-80		Neisseria gonorrhoeae	88		919	0			719	0
78892	VNM11-85		Neisseria gonorrhoeae	88		920	0			720	0
78900	VNM11-92		Neisseria gonorrhoeae	88		921	0			721	0
78904	VNM11-96		Neisseria gonorrhoeae	88		922	0			722	0
78911	VNM16-101		Neisseria gonorrhoeae	88		923	0			723	0
78916	VNM16-106		Neisseria gonorrhoeae	88		924	0			724	0
78932	VNM16-120		Neisseria gonorrhoeae	88		925	0			725	0
78936	VNM16-125		Neisseria gonorrhoeae	88		926	0			726	0
78937	VNM16-126		Neisseria gonorrhoeae	88		927	0			727	0
78942	VNM16-130		Neisseria gonorrhoeae	88		928	0			728	0
78943	VNM16-131		Neisseria gonorrhoeae	88		929	0			729	0
78954	VNM16-23		Neisseria gonorrhoeae	88		930	0			730	0
78958	VNM16-29		Neisseria gonorrhoeae	88		931	0			731	0
78971	VNM16-41		Neisseria gonorrhoeae	88		932	0			732	0
78978	VNM16-48		Neisseria gonorrhoeae	88		933	0			733	0
78981	VNM16-50		Neisseria gonorrhoeae	88		934	0			734	0
78989	VNM16-60		Neisseria gonorrhoeae	88		935	0			735	0
78992	VNM16-63		Neisseria gonorrhoeae	88		936	0			736	0
78993	VNM16-64		Neisseria gonorrhoeae	88		937	0			737	0
78994	VNM16-65		Neisseria gonorrhoeae	88		938	0			738	0
78997	VNM16-68		Neisseria gonorrhoeae	88		939	0			739	0
79000	VNM16-70		Neisseria gonorrhoeae	88		940	0			740	0
79018	VNM16-89		Neisseria gonorrhoeae	88		941	0			741	0
79022	VNM16-92		Neisseria gonorrhoeae	88		942	0			742	0
79023	VNM16-93		Neisseria gonorrhoeae	88		943	0			743	0
79026	VNM16-97		Neisseria gonorrhoeae	88		944	0			744	0
79049	GCWGS_0035		Neisseria gonorrhoeae	88		945	0			745	0
79064	GCWGS_0394		Neisseria gonorrhoeae	88		946	0			746	0
79073	GCWGS_0108		Neisseria gonorrhoeae	88		947	0			747	0
79091	GCWGS_0519		Neisseria gonorrhoeae	88		948	0			748	0
79093	GCWGS_0500		Neisseria gonorrhoeae	88		949	0			749	0
79112	GCWGS_0269		Neisseria gonorrhoeae	88		950	0			750	0
79122	GCWGS_0775		Neisseria gonorrhoeae	88		951	0			751	0
79134	GCWGS_1251		Neisseria gonorrhoeae	88		952	0			752	0
79142	GCWGS_1600		Neisseria gonorrhoeae	88		953	0			753	0
79212	LRRBGS_0277		Neisseria gonorrhoeae	88		954	0			754	0
79213	LRRBGS_0252		Neisseria gonorrhoeae	88		955	0			755	0
79218	LRRBGS_0246		Neisseria gonorrhoeae	88		956	0			756	0
79224	LRRBGS_0239		Neisseria gonorrhoeae	88		957	0			757	0
79225	LRRBGS_0248		Neisseria gonorrhoeae	88		958	0			758	0
79233	LRRBGS_0229		Neisseria gonorrhoeae	88		959	0			759	0
79234	LRRBGS_0230		Neisseria gonorrhoeae	88		960	0			760	0
79236	LRRBGS_0232		Neisseria gonorrhoeae	88		961	0			761	0
79244	LRRBGS_0269		Neisseria gonorrhoeae	88		962	0			762	0
79257	LRRBGS_0256		Neisseria gonorrhoeae	88		963	0			763	0
79272	LRRBGS_0205		Neisseria gonorrhoeae	88		964	0			764	0
79278	LRRBGS_0203		Neisseria gonorrhoeae	88		965	0			765	0
79283	LRRBGS_0285		Neisseria gonorrhoeae	88		966	0			766	0
79286	LRRBGS_0290		Neisseria gonorrhoeae	88		967	0			767	0
79289	LRRBGS_0296		Neisseria gonorrhoeae	88		968	0			768	0
79292	LRRBGS_0295		Neisseria gonorrhoeae	88		969	0			769	0
79295	LRRBGS_0298		Neisseria gonorrhoeae	88		970	0			770	0
79298	LRRBGS_0185		Neisseria gonorrhoeae	88		971	0			771	0
79314	LRRBGS_0278		Neisseria gonorrhoeae	88		972	0			772	0
79318	LRRBGS_0273		Neisseria gonorrhoeae	88		973	0			773	0
79319	LRRBGS_0274		Neisseria gonorrhoeae	88		974	0			774	0
79331	LRRBGS_0221		Neisseria gonorrhoeae	88		975	0			775	0
79336	LRRBGS_0228		Neisseria gonorrhoeae	88		976	0			776	0
79350	LRRBGS_0207		Neisseria gonorrhoeae	88		977	0			777	0
79352	LRRBGS_0213		Neisseria gonorrhoeae	88		978	0			778	0
79353	LRRBGS_0214		Neisseria gonorrhoeae	88		979	0			779	0
79354	LRRBGS_0211		Neisseria gonorrhoeae	88		980	0			780	0
81920	09-037		Neisseria gonorrhoeae	88		981	0			781	0
81921	09-020		Neisseria gonorrhoeae	88		982	0			782	0
81922	98-003		Neisseria gonorrhoeae	88		983	0			783	0
81923	11-001		Neisseria gonorrhoeae	88		984	0			784	0
81924	98-093		Neisseria gonorrhoeae	88		985	0			785	0
81925	09-013		Neisseria gonorrhoeae	88		986	0			786	0
81926	98-001		Neisseria gonorrhoeae	88		987	0			787	0
81927	98-095		Neisseria gonorrhoeae	88		988	0			788	0
81928	98-025		Neisseria gonorrhoeae	88		989	0			791	0
81929	09-019		Neisseria gonorrhoeae	88		990	0			792	0
81930	98-118		Neisseria gonorrhoeae	88		991	0			793	0
81931	13-067		Neisseria gonorrhoeae	88		992	0			794	0
81932	98-135		Neisseria gonorrhoeae	88		993	0			795	0
81933	12-029		Neisseria gonorrhoeae	88		994	0			796	0
81934	98-145		Neisseria gonorrhoeae	88		995	0			797	0
81935	09-012		Neisseria gonorrhoeae	88		996	0			798	0
81936	08-046		Neisseria gonorrhoeae	88		997	0			799	0
81937	08-054		Neisseria gonorrhoeae	88		998	0			800	0
81938	98-064		Neisseria gonorrhoeae	88		999	0			801	0
81939	11-003		Neisseria gonorrhoeae	88		1000	0			802	0
81940	98-094		Neisseria gonorrhoeae	88		1001	0			803	0
81941	11-014		Neisseria gonorrhoeae	88		1002	0			804	0
81942	98-128		Neisseria gonorrhoeae	88		1003	0			805	0
81943	98-124		Neisseria gonorrhoeae	88		1004	0			806	0
81944	98-116		Neisseria gonorrhoeae	88		1005	0			807	0
81945	98-109		Neisseria gonorrhoeae	88		1006	0			808	0
81946	98-112		Neisseria gonorrhoeae	88		1007	0			809	0
81947	09-028		Neisseria gonorrhoeae	88		1008	0			810	0
81948	09-010		Neisseria gonorrhoeae	88		1009	0			811	0
81949	98-023		Neisseria gonorrhoeae	88		1010	0			812	0
81950	09-024		Neisseria gonorrhoeae	88		1011	0			813	0
81951	13-094		Neisseria gonorrhoeae	88		1012	0			814	0
81952	12-026		Neisseria gonorrhoeae	88		1013	1			815	0
81953	12-016		Neisseria gonorrhoeae	88		1014	0			817	0
81954	98-021		Neisseria gonorrhoeae	88		1015	0			818	0
81955	09-036		Neisseria gonorrhoeae	88		1016	0			819	0
81956	11-005		Neisseria gonorrhoeae	88		1017	101			820	0
81958	98-117		Neisseria gonorrhoeae	88		1018	0			821	0
81959	98-133		Neisseria gonorrhoeae	88		1019	0			823	0
81960	98-131		Neisseria gonorrhoeae	88		1020	0			824	0
81961	13-21		Neisseria gonorrhoeae	88		1021	0			825	0
81962	98-091		Neisseria gonorrhoeae	88		1022	0			826	0
81963	12-013		Neisseria gonorrhoeae	88		1023	0			827	0
81964	16-80		Neisseria gonorrhoeae	88		1024	0			828	0
81965	16-81		Neisseria gonorrhoeae	88		1025	0			829	0
81966	11-069		Neisseria gonorrhoeae	88		1026	0			830	0
81967	11-071		Neisseria gonorrhoeae	88		1027	0			831	0
81968	16-39		Neisseria gonorrhoeae	88		1028	0			832	0
81969	13-22		Neisseria gonorrhoeae	88		1029	0			833	0
81970	13-43		Neisseria gonorrhoeae	88		1030	0			834	0
81971	13-12		Neisseria gonorrhoeae	88		1031	0			835	0
81972	13-99		Neisseria gonorrhoeae	88		1032	0			836	0
81973	16-25		Neisseria gonorrhoeae	88		1033	0			837	0
81974	16-82		Neisseria gonorrhoeae	88		1034	0			838	0
81975	13-108		Neisseria gonorrhoeae	88		1035	0			839	0
81976	14-30		Neisseria gonorrhoeae	88		1036	0			840	0
81977	14-16		Neisseria gonorrhoeae	88		1037	0			841	0
81978	16-68		Neisseria gonorrhoeae	88		1038	0			842	0
81979	13-118		Neisseria gonorrhoeae	88		1039	0			843	0
81980	13-47		Neisseria gonorrhoeae	88		1040	0			844	0
81981	13-41		Neisseria gonorrhoeae	88		1041	0			845	0
81982	13-96		Neisseria gonorrhoeae	88		1042	0			846	0
81983	13-95		Neisseria gonorrhoeae	88		1043	0			847	0
81984	16-48		Neisseria gonorrhoeae	88		1044	0			848	0
81985	13-18		Neisseria gonorrhoeae	88		1045	0			849	0
81986	13-115		Neisseria gonorrhoeae	88		1046	8			850	0
81987	13-113		Neisseria gonorrhoeae	88		1047	3			851	0
81988	14-26		Neisseria gonorrhoeae	88		1048	2			852	0
81989	13-51		Neisseria gonorrhoeae	88		1049	4			853	0
81990	16-43		Neisseria gonorrhoeae	88		1050	7			854	0
81991	13-116		Neisseria gonorrhoeae	88		1051	1			856	0
81992	17-19		Neisseria gonorrhoeae	88		1052	4			857	0
81993	16-37		Neisseria gonorrhoeae	88		1053	11			858	0
81994	13-071		Neisseria gonorrhoeae	88		1054	2			859	0
81995	17-20		Neisseria gonorrhoeae	88		1055	2			860	0
81996	16-90		Neisseria gonorrhoeae	88		1056	6			861	0
81997	16-79		Neisseria gonorrhoeae	88		1057	1			862	0
81998	16-16		Neisseria gonorrhoeae	88		1058	0			863	0
81999	17-45		Neisseria gonorrhoeae	88		1059	0			864	0
82000	16-61		Neisseria gonorrhoeae	88		1060	0			865	0
82001	12-036		Neisseria gonorrhoeae	88		1061	0			866	0
82002	98-076		Neisseria gonorrhoeae	88		1062	0			867	0
82003	98-081		Neisseria gonorrhoeae	88		1063	0			868	0
82004	98-086		Neisseria gonorrhoeae	88		1064	0			869	0
82005	13-34		Neisseria gonorrhoeae	88		1065	0			870	0
82008	14-35		Neisseria gonorrhoeae	88		1066	10			871	0
82014	17-23		Neisseria gonorrhoeae	88		1067	5			872	0
82016	17-29		Neisseria gonorrhoeae	88		1068	7			873	0
82019	16-92		Neisseria gonorrhoeae	88		1069	5			874	0
82020	17-64		Neisseria gonorrhoeae	88		1070	119			875	0
82327	AUSMDU00005533		Neisseria gonorrhoeae	88		1071	1			876	0
82329	AUSMDU00005535		Neisseria gonorrhoeae	88		1072	2			877	0
82388	AUSMDU00005594		Neisseria gonorrhoeae	88		1073	6			878	0
82389	AUSMDU00005595		Neisseria gonorrhoeae	88		1074	8			879	0
83964	16AM108209	uncomplicated gonorrhoea	Neisseria gonorrhoeae	88		1075	4			880	0
84023	16AM106729	uncomplicated gonorrhoea	Neisseria gonorrhoeae	88		1076	1			881	0
84143	9987	uncomplicated gonorrhoea	Neisseria gonorrhoeae	88		1077	1			882	0
86046	NG413		Neisseria gonorrhoeae	88		1078	17			883	0
86047	NG409		Neisseria gonorrhoeae	88		1079	3			884	0
86049	NG115		Neisseria gonorrhoeae	88		1080	1			885	0
86051	NG067		Neisseria gonorrhoeae	88		1081	0			886	0
86058	NG062		Neisseria gonorrhoeae	88		1082	0			887	0
86065	NG319		Neisseria gonorrhoeae	88		1083	0			888	0
86072	NG256		Neisseria gonorrhoeae	88		1084	0			889	0
86075	NG260		Neisseria gonorrhoeae	88		1085	0			890	0
86080	NG134		Neisseria gonorrhoeae	88		1086	0			891	0
86085	NG032		Neisseria gonorrhoeae	88		1087	0			892	0
86093	NG191		Neisseria gonorrhoeae	88		1088	0			893	0
86101	NG230		Neisseria gonorrhoeae	88		1089	0			894	0
86105	NG185		Neisseria gonorrhoeae	88		1090	0			895	0
86112	NG231		Neisseria gonorrhoeae	88		1091	0			896	0
86118	NG361		Neisseria gonorrhoeae	88		1092	0			897	0
86132	NG179		Neisseria gonorrhoeae	88		1093	0			898	0
86133	NG121		Neisseria gonorrhoeae	88		1094	0			899	0
86135	NG393		Neisseria gonorrhoeae	88		1095	0			900	0
86139	NG385		Neisseria gonorrhoeae	88		1096	0			901	0
86144	NG157		Neisseria gonorrhoeae	88		1097	0			902	0
86146	NG161		Neisseria gonorrhoeae	88		1098	0			903	0
86148	NG274		Neisseria gonorrhoeae	88		1099	0			904	0
86165	NG041		Neisseria gonorrhoeae	88		1100	0			905	0
86179	NG235		Neisseria gonorrhoeae	88		1101	0			906	0
86180	NG236		Neisseria gonorrhoeae	88		1102	0			907	0
86186	NG238		Neisseria gonorrhoeae	88		1103	0			908	0
86189	NG433		Neisseria gonorrhoeae	88		1104	0			909	0
86190	NG432		Neisseria gonorrhoeae	88		1105	0			910	0
86193	NG429		Neisseria gonorrhoeae	88		1106	0			911	0
86195	NG353		Neisseria gonorrhoeae	88		1107	0			912	0
86205	NG171		Neisseria gonorrhoeae	88		1108	0			913	0
86209	NG285		Neisseria gonorrhoeae	88		1109	0			914	0
86214	NG288		Neisseria gonorrhoeae	88		1110	0			915	0
86218	NG163		Neisseria gonorrhoeae	88		1111	0			916	0
86220	NG162		Neisseria gonorrhoeae	88		1112	0			917	0
86235	NG306		Neisseria gonorrhoeae	88		1113	0			918	0
86237	NG304		Neisseria gonorrhoeae	88		1114	0			919	0
86243	NG269		Neisseria gonorrhoeae	88		1115	0			920	0
86244	NG268		Neisseria gonorrhoeae	88		1116	0			921	0
86247	NG265		Neisseria gonorrhoeae	88		1117	0			922	0
86249	NG267		Neisseria gonorrhoeae	88		1118	0			923	0
86252	NG425		Neisseria gonorrhoeae	88		1119	0			924	0
86262	NG314		Neisseria gonorrhoeae	88		1120	0			925	0
86271	NG135		Neisseria gonorrhoeae	88		1121	0			926	0
86284	NG152		Neisseria gonorrhoeae	88		1122	0			927	0
86290	NG029		Neisseria gonorrhoeae	88		1123	0			928	0
86291	NG030		Neisseria gonorrhoeae	88		1124	0			929	0
86292	NG023		Neisseria gonorrhoeae	88		1125	1			930	0
86293	NG024		Neisseria gonorrhoeae	88		1126	2			931	0
86295	NG022		Neisseria gonorrhoeae	88		1127	3			932	0
86296	NG027		Neisseria gonorrhoeae	88		1128	0			933	0
86298	NG025		Neisseria gonorrhoeae	88		1129	0			934	0
86321	NG201		Neisseria gonorrhoeae	88		1130	0			935	0
86323	NG100		Neisseria gonorrhoeae	88		1131	0			936	0
86337	NG368		Neisseria gonorrhoeae	88		1132	0			937	0
86339	NG370		Neisseria gonorrhoeae	88		1133	0			938	0
86342	NG146		Neisseria gonorrhoeae	88		1134	0			939	0
86343	NG147		Neisseria gonorrhoeae	88		1135	0			940	0
86345	NG149		Neisseria gonorrhoeae	88		1136	0			941	0
86353	NG403		Neisseria gonorrhoeae	88		1137	0			942	0
86359	NG399		Neisseria gonorrhoeae	88		1138	0			943	0
86360	NG402		Neisseria gonorrhoeae	88		1139	0			944	0
86364	NG052		Neisseria gonorrhoeae	88		1140	0			945	0
86370	NG060		Neisseria gonorrhoeae	88		1141	0			946	0
86374	NG328		Neisseria gonorrhoeae	88		1142	0			947	0
86381	NG327		Neisseria gonorrhoeae	88		1143	0			948	0
86383	NG249		Neisseria gonorrhoeae	88		1144	0			949	0
86386	NG246		Neisseria gonorrhoeae	88		1145	0			950	0
86391	NG009		Neisseria gonorrhoeae	88		1146	0			951	0
86393	NG251		Neisseria gonorrhoeae	88		1147	0			952	0
86401	NG298		Neisseria gonorrhoeae	88		1148	0			953	0
86408	NG297		Neisseria gonorrhoeae	88		1149	0			954	0
86413	NG302		Neisseria gonorrhoeae	88		1150	0			955	0
86420	NG017		Neisseria gonorrhoeae	88		1151	0			956	0
86430	NG211		Neisseria gonorrhoeae	88		1152	0			957	0
86433	NG204		Neisseria gonorrhoeae	88		1153	0			958	0
86434	NG203		Neisseria gonorrhoeae	88		1154	0			959	0
86435	NG210		Neisseria gonorrhoeae	88		1155	0			960	0
86440	NG283		Neisseria gonorrhoeae	88		1156	0			961	0
86460	NG281		Neisseria gonorrhoeae	88		1157	0			962	0
86527	AUSMDU00006825		Neisseria gonorrhoeae	88		1158	0			963	0
86532	AUSMDU00006991		Neisseria gonorrhoeae	88		1159	0			964	0
86534	AUSMDU00006993		Neisseria gonorrhoeae	88		1160	0			965	0
86539	AUSMDU00006996		Neisseria gonorrhoeae	88		1161	0			966	0
86556	AUSMDU00006787		Neisseria gonorrhoeae	88		1162	0			967	0
86557	AUSMDU00006788		Neisseria gonorrhoeae	88		1163	0			968	0
86558	AUSMDU00006789		Neisseria gonorrhoeae	88		1164	0			969	0
86559	AUSMDU00006790		Neisseria gonorrhoeae	88		1165	0			970	0
86566	AUSMDU00006888		Neisseria gonorrhoeae	88		1166	0			971	0
86567	AUSMDU00006887		Neisseria gonorrhoeae	88		1167	0			972	0
86581	AUSMDU00006880		Neisseria gonorrhoeae	88		1168	1			973	0
86593	AUSMDU00006833		Neisseria gonorrhoeae	88		1169	15			974	0
86601	AUSMDU00007125		Neisseria gonorrhoeae	88		1170	5			975	0
86604	AUSMDU00007120		Neisseria gonorrhoeae	88		1171	0			976	0
86609	AUSMDU00006966		Neisseria gonorrhoeae	88		1172	0			977	0
86614	AUSMDU00006961		Neisseria gonorrhoeae	88		1173	0			978	0
86617	AUSMDU00006931		Neisseria gonorrhoeae	88		1174	0			979	0
86621	AUSMDU00006927		Neisseria gonorrhoeae	88		1175	0			980	0
86625	AUSMDU00006933		Neisseria gonorrhoeae	88		1176	0			981	0
86637	AUSMDU00007142		Neisseria gonorrhoeae	88		1177	0			982	0
86638	AUSMDU00007143		Neisseria gonorrhoeae	88		1178	0			983	0
86651	AUSMDU00004497		Neisseria gonorrhoeae	88		1179	0			984	0
86656	AUSMDU00007075		Neisseria gonorrhoeae	88		1180	0			985	0
86661	AUSMDU00007070		Neisseria gonorrhoeae	88		1181	0			986	0
86667	AUSMDU00004485		Neisseria gonorrhoeae	88		1182	0			987	0
86681	AUSMDU00006868		Neisseria gonorrhoeae	88		1183	0			988	0
86692	AUSMDU00006841		Neisseria gonorrhoeae	88		1184	0			989	0
86694	AUSMDU00006843		Neisseria gonorrhoeae	88		1185	0			990	0
86698	AUSMDU00006865		Neisseria gonorrhoeae	88		1186	0			991	0
86699	AUSMDU00006980		Neisseria gonorrhoeae	88		1187	0			992	0
86706	AUSMDU00007115		Neisseria gonorrhoeae	88		1188	0			993	0
86707	AUSMDU00007114		Neisseria gonorrhoeae	88		1189	0			994	0
86710	AUSMDU00006970		Neisseria gonorrhoeae	88		1190	1			995	0
86720	AUSMDU00006951		Neisseria gonorrhoeae	88		1191	0			996	0
86728	AUSMDU00006988		Neisseria gonorrhoeae	88		1192	0			997	0
86779	AUSMDU00004488		Neisseria gonorrhoeae	88		1193	0			998	0
86790	AUSMDU00004491		Neisseria gonorrhoeae	88		1194	0			999	0
86791	AUSMDU00006815		Neisseria gonorrhoeae	88		1195	0			1000	0
86793	AUSMDU00006817		Neisseria gonorrhoeae	88		1196	0			1001	0
86808	AUSMDU00006906		Neisseria gonorrhoeae	88		1197	0			1002	0
86811	AUSMDU00006909		Neisseria gonorrhoeae	88		1198	0			1003	0
86815	AUSMDU00006913		Neisseria gonorrhoeae	88		1199	0			1004	0
86834	AUSMDU00006828		Neisseria gonorrhoeae	88		1200	0			1005	0
86854	AUSMDU00006940		Neisseria gonorrhoeae	88		1201	5			1006	0
86861	AUSMDU00007066		Neisseria gonorrhoeae	88		1202	1			1007	0
86863	AUSMDU00007064		Neisseria gonorrhoeae	88		1203	0			1008	0
86866	AUSMDU00007063		Neisseria gonorrhoeae	88		1204	0			1009	0
86882	AUSMDU00006903		Neisseria gonorrhoeae	88		1205	0			1010	0
86885	AUSMDU00006898		Neisseria gonorrhoeae	88		1206	0			1011	0
86893	AUSMDU00007108		Neisseria gonorrhoeae	88		1207	0			1012	0
86903	AUSMDU00006985		Neisseria gonorrhoeae	88		1208	0			1014	0
86911	AUSMDU00006946		Neisseria gonorrhoeae	88		1209	0			1015	0
86922	AUSMDU00007050		Neisseria gonorrhoeae	88		1210	0			1016	0
86924	AUSMDU00007052		Neisseria gonorrhoeae	88		1211	0			1018	0
87071	ECDC_1830458		Neisseria gonorrhoeae	88		1212	0			1019	0
87076	ECDC_AT13_482		Neisseria gonorrhoeae	88		1213	0			1020	0
87094	ECDC_AT13_501		Neisseria gonorrhoeae	88		1214	0			1021	0
87108	ECDC_AT13_515		Neisseria gonorrhoeae	88		1215	0			1022	0
87141	ECDC_BE13_458		Neisseria gonorrhoeae	88		1216	0			1023	0
87215	ECDC_DK13_480		Neisseria gonorrhoeae	88		1217	0			1024	0
87261	ECDC_ES018		Neisseria gonorrhoeae	88		1218	0			1025	0
87265	ECDC_ES022		Neisseria gonorrhoeae	88		1219	0			1026	0
87278	ECDC_ES035		Neisseria gonorrhoeae	88		1220	0			1027	0
87311	ECDC_FR13_066		Neisseria gonorrhoeae	88		1221	0			1028	0
87312	ECDC_FR13_067		Neisseria gonorrhoeae	88		1222	0			1029	0
87323	ECDC_FR13_078		Neisseria gonorrhoeae	88		1223	0			1030	0
87324	ECDC_FR13_079		Neisseria gonorrhoeae	88		1224	0			1031	0
87327	ECDC_FR13_082		Neisseria gonorrhoeae	88		1225	0			1032	0
87328	ECDC_FR13_083		Neisseria gonorrhoeae	88		1226	0			1033	0
87338	ECDC_FR13_093		Neisseria gonorrhoeae	88		1227	0			1034	0
87387	ECDC_GC_086		Neisseria gonorrhoeae	88		1228	0			1035	0
87388	ECDC_GC_087		Neisseria gonorrhoeae	88		1229	0			1036	0
87391	ECDC_GC_090		Neisseria gonorrhoeae	88		1230	0			1037	0
87450	ECDC_GE13_098		Neisseria gonorrhoeae	88		1231	0			1038	0
87457	ECDC_GE13_107		Neisseria gonorrhoeae	88		1232	0			1039	0
87458	ECDC_GE13_108		Neisseria gonorrhoeae	88		1233	0			1040	0
87460	ECDC_GE13_111		Neisseria gonorrhoeae	88		1234	0			1041	0
87473	ECDC_GR13038		Neisseria gonorrhoeae	88		1235	0			1042	0
87481	ECDC_GR13047		Neisseria gonorrhoeae	88		1236	0			1043	0
87490	ECDC_GR13056		Neisseria gonorrhoeae	88		1237	0			1044	0
87493	ECDC_GR13059		Neisseria gonorrhoeae	88		1238	8			1045	0
87502	ECDC_GR13069		Neisseria gonorrhoeae	88		1239	1			1058	0
87504	ECDC_GR13071		Neisseria gonorrhoeae	88		1240	2			1059	0
87583	ECDC_LV13_001		Neisseria gonorrhoeae	88		1241	3			1060	0
87585	ECDC_LV13_004		Neisseria gonorrhoeae	88		1242	2			1061	0
87588	ECDC_LV13_007		Neisseria gonorrhoeae	88		1243	3			1062	0
87614	ECDC_LV13_033		Neisseria gonorrhoeae	88		1244	0			1063	0
87615	ECDC_LV13_034		Neisseria gonorrhoeae	88		1245	0			1064	0
87620	ECDC_LV13_039		Neisseria gonorrhoeae	88		1246	0			1065	0
87676	ECDC_NL46		Neisseria gonorrhoeae	88		1247	0			1081	0
87678	ECDC_NL49		Neisseria gonorrhoeae	88		1248	0			1082	0
87680	ECDC_NL51		Neisseria gonorrhoeae	88		1249	0			1083	0
87683	ECDC_NL6		Neisseria gonorrhoeae	88		1250	0			1084	0
87684	ECDC_NL60		Neisseria gonorrhoeae	88		1251	0			1085	0
87687	ECDC_NL65		Neisseria gonorrhoeae	88		1252	0			1086	0
87689	ECDC_NL69		Neisseria gonorrhoeae	88		1253	1			1087	0
87713	ECDC_PT13_008		Neisseria gonorrhoeae	88		1254	17			1088	0
87731	ECDC_PT13_027		Neisseria gonorrhoeae	88		1255	0			1089	0
87774	ECDC_PT13_074		Neisseria gonorrhoeae	88		1256	0			1090	0
87780	ECDC_PT13_080		Neisseria gonorrhoeae	88		1257	7			1091	0
87788	ECDC_PT13_088		Neisseria gonorrhoeae	88		1258	30			1092	0
87805	ECDC_PT13_106		Neisseria gonorrhoeae	88		1259	0			1093	0
87826	ECDC_RB13001466		Neisseria gonorrhoeae	88		1260	0			1094	0
87828	ECDC_RB13001469		Neisseria gonorrhoeae	88		1261	0			1095	0
87832	ECDC_RB13001474		Neisseria gonorrhoeae	88		1262	0			1096	0
87833	ECDC_RB13001516		Neisseria gonorrhoeae	88		1263	0			1097	0
87837	ECDC_RB13001550		Neisseria gonorrhoeae	88		1264	0			1098	0
87850	ECDC_RB13001695		Neisseria gonorrhoeae	88		1265	0			1099	0
87865	ECDC_RB13001965		Neisseria gonorrhoeae	88		1266	0			1100	0
87895	ECDC_RB13002064		Neisseria gonorrhoeae	88		1267	0			1101	0
87896	ECDC_RB13002065		Neisseria gonorrhoeae	88		1268	0			1102	0
87897	ECDC_RB13002066		Neisseria gonorrhoeae	88		1269	0			1103	0
87899	ECDC_RB13002115		Neisseria gonorrhoeae	88		1270	0			1104	0
87900	ECDC_RB13002116		Neisseria gonorrhoeae	88		1271	0			1105	0
87906	ECDC_RB13002201		Neisseria gonorrhoeae	88		1272	0			1106	0
87907	ECDC_RB13002204		Neisseria gonorrhoeae	88		1273	0			1107	0
87909	ECDC_RB13002252		Neisseria gonorrhoeae	88		1274	0			1108	0
87913	ECDC_RB13002309		Neisseria gonorrhoeae	88		1275	0			1109	0
87917	ECDC_RB13002324		Neisseria gonorrhoeae	88		1276	0			1110	0
87961	ECDC_SE13_091		Neisseria gonorrhoeae	88		1277	0			1111	0
87982	ECDC_SI13_031		Neisseria gonorrhoeae	88		1278	0			1112	0
87983	ECDC_SI13_032		Neisseria gonorrhoeae	88		1279	0			1113	0
87985	ECDC_SI13_034		Neisseria gonorrhoeae	88		1280	0			1114	0
88005	ECDC_SI13_061		Neisseria gonorrhoeae	88		1281	0			1115	0
88014	ECDC_SI13_070		Neisseria gonorrhoeae	88		1282	0			1116	0
88017	ECDC_SI13_073		Neisseria gonorrhoeae	88		1283	0			1117	0
88019	ECDC_SI13_075		Neisseria gonorrhoeae	88		1284	7			1118	0
88023	ECDC_SI13_080		Neisseria gonorrhoeae	88		1285	0			1119	0
88038	ECDC_SK13_070		Neisseria gonorrhoeae	88		1286	0			1120	0
88039	ECDC_SK13_071		Neisseria gonorrhoeae	88		1287	0			1121	0
88041	ECDC_SK13_082		Neisseria gonorrhoeae	88		1288	0			1122	0
88042	ECDC_SK13_083		Neisseria gonorrhoeae	88		1289	0			1123	0
88044	ECDC_SK13_085		Neisseria gonorrhoeae	88		1290	0			1124	0
88047	ECDC_SK13_088		Neisseria gonorrhoeae	88		1291	0			1128	0
88048	ECDC_SK13_089		Neisseria gonorrhoeae	88		1292	1			1129	0
88051	ECDC_SK13_101		Neisseria gonorrhoeae	88		1293	1			1130	0
88052	ECDC_SK13_102		Neisseria gonorrhoeae	88		1294	2			1131	0
88056	ECDC_SK13_106		Neisseria gonorrhoeae	88		1295	1			1132	0
88057	ECDC_SK13_107		Neisseria gonorrhoeae	88		1296	1			1133	0
88059	ECDC_SK13_109		Neisseria gonorrhoeae	88		1297	1			1134	0
88061	ECDC_SK13_111		Neisseria gonorrhoeae	88		1298	0			1135	0
88063	ECDC_T2_ES001		Neisseria gonorrhoeae	88		1299	3			1136	0
88071	ECDC_T2_ES009		Neisseria gonorrhoeae	88		1300	0			1137	0
88075	ECDC_T2_ES013		Neisseria gonorrhoeae	88		1301	0			1138	0
88088	ECDC_T2_ES026		Neisseria gonorrhoeae	88		1302	0			1139	0
88089	ECDC_T2_ES027		Neisseria gonorrhoeae	88		1303	0			1140	0
88105	ECDC_T2_ES044		Neisseria gonorrhoeae	88		1304	0			1141	0
88119	ECDC_T2_ES058		Neisseria gonorrhoeae	88		1305	0			1142	0
88225	21414		Neisseria gonorrhoeae	88		1306	0			1143	0
88233	22484		Neisseria gonorrhoeae	88		1307	0			1144	0
88236	24069		Neisseria gonorrhoeae	88		1308	0			1145	0
88254	30248		Neisseria gonorrhoeae	88		1309	0			1146	0
88316	35507		Neisseria gonorrhoeae	88		1310	0			1147	0
88856	WHO K		Neisseria gonorrhoeae	88		1311	0			1148	0
88858	WHO M		Neisseria gonorrhoeae	88		1312	0			1149	0
88859	WHO N		Neisseria gonorrhoeae	88		1313	0			1150	0
88862	WHO U		Neisseria gonorrhoeae	88		1314	0			1151	0
88864	WHO W		Neisseria gonorrhoeae	88		1315	0			1152	0
88865	WHO X		Neisseria gonorrhoeae	88		1316	0			1153	0
88867	WHO Z		Neisseria gonorrhoeae	88		1317	0			1154	0
91798	M6643	uncomplicated gonorrhoea	Neisseria gonorrhoeae	88		1318	0			1155	0
94997	HI048		Neisseria gonorrhoeae	88		1319	0			1156	0
95000	08-018		Neisseria gonorrhoeae	88		1320	0			1157	0
95001	08-019		Neisseria gonorrhoeae	88		1321	0			1158	0
95004	08-022		Neisseria gonorrhoeae	88		1322	0			1159	0
95005	08-023		Neisseria gonorrhoeae	88		1323	0			1160	0
95009	08-027		Neisseria gonorrhoeae	88		1324	0			1161	0
95013	08-031		Neisseria gonorrhoeae	88		1325	17			1162	0
95014	08-032		Neisseria gonorrhoeae	88		1326	0			1163	0
95015	08-033		Neisseria gonorrhoeae	88		1327	0			1164	0
95021	08-041		Neisseria gonorrhoeae	88		1328	0			1165	0
95022	08-042		Neisseria gonorrhoeae	88		1329	0			1166	0
95023	08-043		Neisseria gonorrhoeae	88		1330	0			1167	0
95031	08-052		Neisseria gonorrhoeae	88		1331	0			1171	0
95032	09-001		Neisseria gonorrhoeae	88		1332	0			1172	0
95037	09-008		Neisseria gonorrhoeae	88		1333	0			1173	0
95038	09-011		Neisseria gonorrhoeae	88		1334	0			1174	0
95039	09-014		Neisseria gonorrhoeae	88		1335	0			1175	0
95045	09-025		Neisseria gonorrhoeae	88		1336	0			1176	0
95056	09-040		Neisseria gonorrhoeae	88		1337	0			1177	0
95060	98-004		Neisseria gonorrhoeae	88		1338	0			1178	0
95062	98-008		Neisseria gonorrhoeae	88		1339	0			1179	0
95075	98-026		Neisseria gonorrhoeae	88		1340	0			1180	0
95076	98-027		Neisseria gonorrhoeae	88		1341	0			1181	0
95077	98-029		Neisseria gonorrhoeae	88		1342	0			1182	0
95078	98-030		Neisseria gonorrhoeae	88		1343	0			1183	0
95079	98-031		Neisseria gonorrhoeae	88		1344	0			1184	0
95082	98-035		Neisseria gonorrhoeae	88		1345	0			1185	0
95085	98-038		Neisseria gonorrhoeae	88		1346	0			1186	0
95089	98-047		Neisseria gonorrhoeae	88		1347	0			1187	0
95091	98-049		Neisseria gonorrhoeae	88		1348	0			1188	0
95095	98-062		Neisseria gonorrhoeae	88		1349	0			1189	0
95097	98-065		Neisseria gonorrhoeae	88		1350	0			1191	0
95099	98-067		Neisseria gonorrhoeae	88		1351	0			1192	0
95100	98-068		Neisseria gonorrhoeae	88		1352	0			1193	0
95101	98-069		Neisseria gonorrhoeae	88		1353	0			1194	0
95102	98-070		Neisseria gonorrhoeae	88		1354	0			1195	0
95104	98-072		Neisseria gonorrhoeae	88		1355	0			1196	0
95105	98-073		Neisseria gonorrhoeae	88		1356	0			1197	0
95106	98-074		Neisseria gonorrhoeae	88		1357	0			1198	0
95107	98-075		Neisseria gonorrhoeae	88		1358	0			1199	0
95108	98-077		Neisseria gonorrhoeae	88		1359	0			1200	0
95109	98-078		Neisseria gonorrhoeae	88		1360	0			1203	0
95110	98-079		Neisseria gonorrhoeae	88		1361	0			1204	0
95111	98-082		Neisseria gonorrhoeae	88		1362	0			1205	0
95808	GHA-ADB-360	uncomplicated gonorrhoea	Neisseria gonorrhoeae	88		1363	0			1206	0
95841	17-289	invasive (unspecified/other)	Neisseria gonorrhoeae	88		1364	0			1207	0
95874	UMNJ13_06BO	uncomplicated gonorrhoea	Neisseria gonorrhoeae	88		1365	0			1208	0
95875	UMNJ15_061W	uncomplicated gonorrhoea	Neisseria gonorrhoeae	88		1366	0			1209	0
95876	UMNJ19_04C7	uncomplicated gonorrhoea	Neisseria gonorrhoeae	88		1367	0			1210	0
99900	NG_AMS0532		Neisseria gonorrhoeae	88		1368	0			1211	0
99908	NG_AMS0533		Neisseria gonorrhoeae	88		1369	0			1212	0
99916	NG_AMS0451		Neisseria gonorrhoeae	88		1370	0			1213	0
99917	NG_AMS0452		Neisseria gonorrhoeae	88		1371	0			1214	0
99923	NG_AMS0401		Neisseria gonorrhoeae	88		1372	0			1215	0
99929	NG_AMS0395		Neisseria gonorrhoeae	88		1373	0			1216	0
99933	NG_AMS0503		Neisseria gonorrhoeae	88		1374	0			1217	0
99934	NG_AMS0505		Neisseria gonorrhoeae	88		1375	0			1218	0
99947	NG_AMS0446		Neisseria gonorrhoeae	88		1376	0			1219	0
99948	NG_AMS0453		Neisseria gonorrhoeae	88		1377	0			1220	0
99957	NG_AMS0502		Neisseria gonorrhoeae	88		1378	0			1221	0
99958	NG_AMS0504		Neisseria gonorrhoeae	88		1379	0			1222	0
99964	NG_AMS0459		Neisseria gonorrhoeae	88		1380	0			1223	0
99965	NG_AMS0460		Neisseria gonorrhoeae	88		1381	0			1224	0
99966	NG_AMS0462		Neisseria gonorrhoeae	88		1382	0			1225	0
99967	NG_AMS0463		Neisseria gonorrhoeae	88		1383	0			1226	0
99968	NG_AMS0464		Neisseria gonorrhoeae	88		1384	0			1227	0
99969	NG_AMS0477		Neisseria gonorrhoeae	88		1385	0			1228	0
99970	NG_AMS0482		Neisseria gonorrhoeae	88		1386	1			1229	0
99971	NG_AMS0486		Neisseria gonorrhoeae	88		1387	1			1230	0
99972	NG_AMS0392		Neisseria gonorrhoeae	88		1388	17			1231	0
99973	NG_AMS0393		Neisseria gonorrhoeae	88		1389	0			1232	0
99976	NG_AMS0551		Neisseria gonorrhoeae	88		1390	0			1233	0
99978	NG_AMS0394		Neisseria gonorrhoeae	88		1391	0			1234	0
99990	NG_AMS0501		Neisseria gonorrhoeae	88		1392	0			1235	0
99998	NG_AMS0577		Neisseria gonorrhoeae	88		1393	0			1236	0
99999	NG_AMS0578		Neisseria gonorrhoeae	88		1394	0			1237	0
100000	NG_AMS0579		Neisseria gonorrhoeae	88		1395	0			1244	0
100001	NG_AMS0450		Neisseria gonorrhoeae	88		1396	0			1245	0
100024	NG_AMS0582		Neisseria gonorrhoeae	88		1397	0			1246	0
100025	NG_AMS0583		Neisseria gonorrhoeae	88		1398	0			1247	0
100029	NG_AMS0507		Neisseria gonorrhoeae	88		1399	0			1248	0
100043	NG_AMS0552		Neisseria gonorrhoeae	88		1400	0			1249	0
101901	NG_AMS0436		Neisseria gonorrhoeae	88		1401	0			1250	0
101926	ERR956688	uncomplicated gonorrhoea	Neisseria gonorrhoeae	88		1402	0			1251	0
101927	ERR971380	uncomplicated gonorrhoea	Neisseria gonorrhoeae	88		1403	0			1252	0
101953	GCWGS-0439	uncomplicated gonorrhoea	Neisseria gonorrhoeae	88		1404	0			1255	0
101954	GCWGS-0441	uncomplicated gonorrhoea	Neisseria gonorrhoeae	88		1405	0			1256	0
101993	GCWGS-0753	uncomplicated gonorrhoea	Neisseria gonorrhoeae	88		1406	0			1259	0
101997	GCWGS-0757	uncomplicated gonorrhoea	Neisseria gonorrhoeae	88		1407	0			1260	0
102015	GCWGS-0775	uncomplicated gonorrhoea	Neisseria gonorrhoeae	88		1408	0			1261	0
102022	GCWGS-0783	uncomplicated gonorrhoea	Neisseria gonorrhoeae	88		1409	0			1262	0
102023	GCWGS-0784	uncomplicated gonorrhoea	Neisseria gonorrhoeae	88		1410	0			1263	0
102033	GCWGS-0796	uncomplicated gonorrhoea	Neisseria gonorrhoeae	88		1411	0			1264	0
102040	GCWGS-0803	uncomplicated gonorrhoea	Neisseria gonorrhoeae	88		1412	1			1265	0
102048	GCWGS-0811	uncomplicated gonorrhoea	Neisseria gonorrhoeae	88		1413	0			1266	0
102054	GCWGS-0827	uncomplicated gonorrhoea	Neisseria gonorrhoeae	88		1414	0			1267	0
102077	GCWGS-0860	uncomplicated gonorrhoea	Neisseria gonorrhoeae	88		1415	0			1268	0
102082	GCWGS-0865	uncomplicated gonorrhoea	Neisseria gonorrhoeae	88		1416	0			1269	0
102110	GCWGS-0893	uncomplicated gonorrhoea	Neisseria gonorrhoeae	88		1417	0			1270	0
102118	GCWGS-0901	uncomplicated gonorrhoea	Neisseria gonorrhoeae	88		1418	2			1271	0
102153	GCWGS-0937	uncomplicated gonorrhoea	Neisseria gonorrhoeae	88		1419	0			1272	0
102165	GCWGS-0949	uncomplicated gonorrhoea	Neisseria gonorrhoeae	88		1420	0			1273	0
102176	GCWGS-0972	uncomplicated gonorrhoea	Neisseria gonorrhoeae	88		1421	0			1274	0
102179	GCWGS-0975	uncomplicated gonorrhoea	Neisseria gonorrhoeae	88		1422	0			1275	0
102182	GCWGS-0978	uncomplicated gonorrhoea	Neisseria gonorrhoeae	88		1423	0			1276	0
102198	GCWGS-1004	uncomplicated gonorrhoea	Neisseria gonorrhoeae	88		1424	0			1277	0
102203	GCWGS-1009	uncomplicated gonorrhoea	Neisseria gonorrhoeae	88		1425	0			1278	0
102206	GCWGS-1012	uncomplicated gonorrhoea	Neisseria gonorrhoeae	88		1426	0			1279	0
102213	GCWGS-1023	uncomplicated gonorrhoea	Neisseria gonorrhoeae	88		1427	0			1280	0
102214	GCWGS-1024	uncomplicated gonorrhoea	Neisseria gonorrhoeae	88		1428	0			1281	0
102215	GCWGS-1025	uncomplicated gonorrhoea	Neisseria gonorrhoeae	88		1429	0			1282	0
102217	GCWGS-1027	uncomplicated gonorrhoea	Neisseria gonorrhoeae	88		1430	0			1283	0
102218	GCWGS-1028	uncomplicated gonorrhoea	Neisseria gonorrhoeae	88		1431	0			1285	0
102229	GCWGS-1039	uncomplicated gonorrhoea	Neisseria gonorrhoeae	88		1432	0			1286	0
102232	GCWGS-1042	uncomplicated gonorrhoea	Neisseria gonorrhoeae	88		1433	0			1287	0
102245	GCWGS-1061	uncomplicated gonorrhoea	Neisseria gonorrhoeae	88		1434	0			1288	0
102247	GCWGS-1089	uncomplicated gonorrhoea	Neisseria gonorrhoeae	88		1435	0			1289	0
102250	GCWGS-1253	uncomplicated gonorrhoea	Neisseria gonorrhoeae	88		1436	0			1290	0
102251	GCWGS-1254	uncomplicated gonorrhoea	Neisseria gonorrhoeae	88		1437	0			1291	0
102253	GCWGS-1366	uncomplicated gonorrhoea	Neisseria gonorrhoeae	88		1438	0			1298	0
102256	GCWGS-1543	uncomplicated gonorrhoea	Neisseria gonorrhoeae	88		1439	0			1300	0
102273	GCWGS-1627	uncomplicated gonorrhoea	Neisseria gonorrhoeae	88		1440	0			1301	0
102282	GCWGS-2812	uncomplicated gonorrhoea	Neisseria gonorrhoeae	88		1441	0			1302	0
102288	GCWGS-3597	uncomplicated gonorrhoea	Neisseria gonorrhoeae	88		1442	0			1303	0
102292	GCWGS-3735	uncomplicated gonorrhoea	Neisseria gonorrhoeae	88		1443	0			1304	0
102297	GCWGS-4985	uncomplicated gonorrhoea	Neisseria gonorrhoeae	88		1444	0			1305	0
102304	LRRBGS-0277	uncomplicated gonorrhoea	Neisseria gonorrhoeae	88		1445	0			1306	0
102323	NCTC10928	uncomplicated gonorrhoea	Neisseria gonorrhoeae	88		1446	0			1307	0
102600	GCWGS-7102		Neisseria gonorrhoeae	88		1447	0			1308	0
106550	ERR3577563		Neisseria gonorrhoeae	88		1448	0			1309	0
106585	ERR3578828		Neisseria gonorrhoeae	88		1449	0			1310	0
106661	ERR3577309		Neisseria gonorrhoeae	88		1450	0			1311	0
106668	ERR3577317		Neisseria gonorrhoeae	88		1451	0			1312	0
106685	ERR3577334		Neisseria gonorrhoeae	88		1452	0			1313	0
106686	ERR3577335		Neisseria gonorrhoeae	88		1453	1			1314	0
106687	ERR3577336		Neisseria gonorrhoeae	88		1454	12			1315	0
106690	ERR3577339		Neisseria gonorrhoeae	88		1455	2			1316	0
106694	ERR3577343		Neisseria gonorrhoeae	88		1456	2			1317	0
106696	ERR3577345		Neisseria gonorrhoeae	88		1457	1			1318	0
106697	ERR3577346		Neisseria gonorrhoeae	88		1458	7			1319	0
106699	ERR3577349		Neisseria gonorrhoeae	88		1459	1			1320	0
106709	ERR3577359		Neisseria gonorrhoeae	88		1460	1			1321	0
106724	ERR3577375		Neisseria gonorrhoeae	88		1461	1			1322	0
106743	ERR3577397		Neisseria gonorrhoeae	88		1462	3			1323	0
106797	ERR3577456		Neisseria gonorrhoeae	88		1463	0			1324	0
106800	ERR3577459		Neisseria gonorrhoeae	88		1464	0			1326	0
106810	ERR3577469		Neisseria gonorrhoeae	88		1465	7			1327	0
106817	ERR3577476		Neisseria gonorrhoeae	88		1466	3			1328	0
106822	ERR3577481		Neisseria gonorrhoeae	88		1467	2			1329	0
106828	ERR3577489		Neisseria gonorrhoeae	88		1468	1			1330	0
106833	ERR3577494		Neisseria gonorrhoeae	88		1469	0			1331	0
106834	ERR3577495		Neisseria gonorrhoeae	88		1470	0			1332	0
106848	ERR3577510		Neisseria gonorrhoeae	88		1471	1			1333	0
106859	ERR3577522		Neisseria gonorrhoeae	88		1472	3			1334	0
106860	ERR3577523		Neisseria gonorrhoeae	88		1473	7			1335	0
106863	ERR3577526		Neisseria gonorrhoeae	88		1474	1			1336	0
106866	ERR3577529		Neisseria gonorrhoeae	88		1475	2			1337	0
106868	ERR3577532		Neisseria gonorrhoeae	88		1476	2			1338	0
106869	ERR3577533		Neisseria gonorrhoeae	88		1477	2			1339	0
106871	ERR3577535		Neisseria gonorrhoeae	88		1478	0			1340	0
106874	ERR3577538		Neisseria gonorrhoeae	88		1479	0			1341	0
106875	ERR3577539		Neisseria gonorrhoeae	88		1480	0			1342	0
106876	ERR3577540		Neisseria gonorrhoeae	88		1481	1			1343	0
106877	ERR3577541		Neisseria gonorrhoeae	88		1482	0			1344	0
106878	ERR3577542		Neisseria gonorrhoeae	88		1483	0			1345	0
106881	ERR3577545		Neisseria gonorrhoeae	88		1484	0			1346	0
106882	ERR3577546		Neisseria gonorrhoeae	88		1485	0			1347	0
106883	ERR3577547		Neisseria gonorrhoeae	88		1486	0			1348	0
106886	ERR3577550		Neisseria gonorrhoeae	88		1487	0			1349	0
106888	ERR3577552		Neisseria gonorrhoeae	88		1488	0			1350	0
106890	ERR3577554		Neisseria gonorrhoeae	88		1489	0			1351	0
106891	ERR3577555		Neisseria gonorrhoeae	88		1490	0			1352	0
106892	ERR3577556		Neisseria gonorrhoeae	88		1491	0			1353	0
106893	ERR3577557		Neisseria gonorrhoeae	88		1492	0			1354	0
106894	ERR3577558		Neisseria gonorrhoeae	88		1493	0			1355	0
106895	ERR3577559		Neisseria gonorrhoeae	88		1494	0			1356	0
106896	ERR3577560		Neisseria gonorrhoeae	88		1495	0			1357	0
106899	ERR3577564		Neisseria gonorrhoeae	88		1496	0			1358	0
106903	ERR3577569		Neisseria gonorrhoeae	88		1497	0			1359	0
106905	ERR3577571		Neisseria gonorrhoeae	88		1498	1			1360	0
106908	ERR3577574		Neisseria gonorrhoeae	88		1499	0			1361	0
106909	ERR3577575		Neisseria gonorrhoeae	88		1500	0			1362	0
106911	ERR3577577		Neisseria gonorrhoeae	88		1501	0			1363	0
106912	ERR3577578		Neisseria gonorrhoeae	88		1502	0			1364	0
106920	ERR3577586		Neisseria gonorrhoeae	88		1503	0			1365	0
106923	ERR3577589		Neisseria gonorrhoeae	88		1504	0			1366	0
106924	ERR3577590		Neisseria gonorrhoeae	88		1505	0			1367	0
106925	ERR3577591		Neisseria gonorrhoeae	88		1506	0			1368	0
106926	ERR3577592		Neisseria gonorrhoeae	88		1507	0			1369	0
106998	ERR3577668		Neisseria gonorrhoeae	88		1508	0			1370	0
107021	ERR3577692		Neisseria gonorrhoeae	88		1509	0			1371	0
107036	ERR3577708		Neisseria gonorrhoeae	88		1510	0			1372	0
107041	ERR3577714		Neisseria gonorrhoeae	88		1511	0			1373	0
107042	ERR3577715		Neisseria gonorrhoeae	88		1512	0			1374	0
107049	ERR3577723		Neisseria gonorrhoeae	88		1513	3			1375	0
107050	ERR3577724		Neisseria gonorrhoeae	88		1514	0			1376	0
107055	ERR3577729		Neisseria gonorrhoeae	88		1515	0			1377	0
107059	ERR3577734		Neisseria gonorrhoeae	88		1516	0			1378	0
107060	ERR3577733		Neisseria gonorrhoeae	88		1517	0			1379	0
107063	ERR3577737		Neisseria gonorrhoeae	88		1518	0			1380	0
107066	ERR3577740		Neisseria gonorrhoeae	88		1519	0			1381	0
107068	ERR3577742		Neisseria gonorrhoeae	88		1520	0			1382	0
107072	ERR3577746		Neisseria gonorrhoeae	88		1521	0			1383	0
107125	ERR3577806		Neisseria gonorrhoeae	88		1522	0			1384	0
107126	ERR3577807		Neisseria gonorrhoeae	88		1523	0			1385	0
107127	ERR3577808		Neisseria gonorrhoeae	88		1524	0			1389	0
107128	ERR3577809		Neisseria gonorrhoeae	88		1525	0			1390	0
107131	ERR3577812		Neisseria gonorrhoeae	88		1526	3			1391	0
107133	ERR3577813		Neisseria gonorrhoeae	88		1527	0			1392	0
107134	ERR3577815		Neisseria gonorrhoeae	88		1528	0			1393	0
107136	ERR3577817		Neisseria gonorrhoeae	88		1529	0			1394	0
107138	ERR3577819		Neisseria gonorrhoeae	88		1530	0			1395	0
107140	ERR3577823		Neisseria gonorrhoeae	88		1531	0			1396	0
107141	ERR3577824		Neisseria gonorrhoeae	88		1532	0			1397	0
107143	ERR3577826		Neisseria gonorrhoeae	88		1533	0			1398	0
107144	ERR3577827		Neisseria gonorrhoeae	88		1534	0			1399	0
107145	ERR3577828		Neisseria gonorrhoeae	88		1535	0			1400	0
107183	ERR3577869		Neisseria gonorrhoeae	88		1536	0			1401	0
107186	ERR3577872		Neisseria gonorrhoeae	88		1537	0			1402	0
107187	ERR3577873		Neisseria gonorrhoeae	88		1538	0			1403	0
107191	ERR3577877		Neisseria gonorrhoeae	88		1539	0			1404	0
107198	ERR3577884		Neisseria gonorrhoeae	88		1540	0			1405	0
107209	ERR3577900		Neisseria gonorrhoeae	88		1541	0			1406	0
107220	ERR3577911		Neisseria gonorrhoeae	88		1542	0			1407	0
107222	ERR3577913		Neisseria gonorrhoeae	88		1543	0			1408	0
107224	ERR3577915		Neisseria gonorrhoeae	88		1544	0			1409	0
107234	ERR3577925		Neisseria gonorrhoeae	88		1545	0			1410	0
107238	ERR3577929		Neisseria gonorrhoeae	88		1546	0			1411	0
107239	ERR3577930		Neisseria gonorrhoeae	88		1547	0			1413	0
107244	ERR3577936		Neisseria gonorrhoeae	88		1548	0			1414	0
107247	ERR3577945		Neisseria gonorrhoeae	88		1549	0			1415	0
107249	ERR3577948		Neisseria gonorrhoeae	88		1550	0			1416	0
107250	ERR3577949		Neisseria gonorrhoeae	88		1551	0			1417	0
107252	ERR3577951		Neisseria gonorrhoeae	88		1552	0			1419	0
107259	ERR3577962		Neisseria gonorrhoeae	88		1553	0			1420	0
107269	ERR3577972		Neisseria gonorrhoeae	88		1554	0			1421	0
107272	ERR3577975		Neisseria gonorrhoeae	88		1555	0			1422	0
107273	ERR3577976		Neisseria gonorrhoeae	88		1556	0			1423	0
107274	ERR3577977		Neisseria gonorrhoeae	88		1557	0			1424	0
107276	ERR3577979		Neisseria gonorrhoeae	88		1558	0			1425	0
107278	ERR3577982		Neisseria gonorrhoeae	88		1559	0			1426	0
107279	ERR3577981		Neisseria gonorrhoeae	88		1560	0			1427	0
107283	ERR3577986		Neisseria gonorrhoeae	88		1561	0			1428	0
107284	ERR3577987		Neisseria gonorrhoeae	88		1562	0			1429	0
107287	ERR3577990		Neisseria gonorrhoeae	88		1563	0			1430	0
107292	ERR3577996		Neisseria gonorrhoeae	88		1564	0			1431	0
107299	ERR3578004		Neisseria gonorrhoeae	88		1565	0			1432	0
107301	ERR3578006		Neisseria gonorrhoeae	88		1566	0			1433	0
107304	ERR3578009		Neisseria gonorrhoeae	88		1567	0			1434	0
107305	ERR3578010		Neisseria gonorrhoeae	88		1568	0			1435	0
107309	ERR3578014		Neisseria gonorrhoeae	88		1569	0			1436	0
107310	ERR3578015		Neisseria gonorrhoeae	88		1570	0			1437	0
107311	ERR3578016		Neisseria gonorrhoeae	88		1571	0			1438	0
107312	ERR3578017		Neisseria gonorrhoeae	88		1572	0			1439	0
107317	ERR3578022		Neisseria gonorrhoeae	88		1573	0			1440	0
107322	ERR3578028		Neisseria gonorrhoeae	88		1574	0			1441	0
107323	ERR3578029		Neisseria gonorrhoeae	88		1575	0			1442	0
107324	ERR3578030		Neisseria gonorrhoeae	88		1576	0			1443	0
107325	ERR3578031		Neisseria gonorrhoeae	88		1577	0			1444	0
107334	ERR3578040		Neisseria gonorrhoeae	88		1578	0			1445	0
107336	ERR3578044		Neisseria gonorrhoeae	88		1579	0			1446	0
107338	ERR3578046		Neisseria gonorrhoeae	88		1580	0			1447	0
107339	ERR3578047		Neisseria gonorrhoeae	88		1581	0			1448	0
107347	ERR3578055		Neisseria gonorrhoeae	88		1582	0			1449	0
107353	ERR3578061		Neisseria gonorrhoeae	88		1583	0			1450	0
107360	ERR3578069		Neisseria gonorrhoeae	88		1584	0			1451	0
107364	ERR3578073		Neisseria gonorrhoeae	88		1585	0			1452	0
107365	ERR3578074		Neisseria gonorrhoeae	88		1586	0			1463	0
107367	ERR3578076		Neisseria gonorrhoeae	88		1587	0			1464	0
107375	ERR3578084		Neisseria gonorrhoeae	88		1588	0			1469	0
107385	ERR3578095		Neisseria gonorrhoeae	88		1589	0			1470	0
107391	ERR3578102		Neisseria gonorrhoeae	88		1590	0			1478	0
107393	ERR3578104		Neisseria gonorrhoeae	88		1591	0			1479	0
107410	ERR3578121		Neisseria gonorrhoeae	88		1592	0			1480	0
107412	ERR3578123		Neisseria gonorrhoeae	88		1593	0			1482	0
107414	ERR3578125		Neisseria gonorrhoeae	88		1594	0			1483	0
107417	ERR3578131		Neisseria gonorrhoeae	88		1595	0			1484	0
107419	ERR3578133		Neisseria gonorrhoeae	88		1596	0			1485	0
107424	ERR3578140		Neisseria gonorrhoeae	88		1597	0			1486	0
107425	ERR3578141		Neisseria gonorrhoeae	88		1598	0			1487	0
107426	ERR3578142		Neisseria gonorrhoeae	88		1599	0			1488	0
107427	ERR3578144		Neisseria gonorrhoeae	88		1600	0			1489	0
107434	ERR3578152		Neisseria gonorrhoeae	88		1601	0			1490	0
107437	ERR3578156		Neisseria gonorrhoeae	88		1602	0			1491	0
107440	ERR3578159		Neisseria gonorrhoeae	88		1603	0			1492	0
107441	ERR3578160		Neisseria gonorrhoeae	88		1604	0			1493	0
107443	ERR3578162		Neisseria gonorrhoeae	88		1605	0			1494	0
107447	ERR3578166		Neisseria gonorrhoeae	88		1606	0			1495	0
107448	ERR3578167		Neisseria gonorrhoeae	88		1607	0			1496	0
107451	ERR3578170		Neisseria gonorrhoeae	88		1608	0			1497	0
107452	ERR3578171		Neisseria gonorrhoeae	88		1609	0			1499	0
107455	ERR3578175		Neisseria gonorrhoeae	88		1610	0			1500	0
107459	ERR3578180		Neisseria gonorrhoeae	88		1611	0			1501	0
107460	ERR3578181		Neisseria gonorrhoeae	88		1612	0			1502	0
107462	ERR3578183		Neisseria gonorrhoeae	88		1613	0			1503	0
107463	ERR3578185		Neisseria gonorrhoeae	88		1614	0			1504	0
107472	ERR3578195		Neisseria gonorrhoeae	88		1615	0			1505	0
107474	ERR3578197		Neisseria gonorrhoeae	88		1616	0			1506	0
107475	ERR3578198		Neisseria gonorrhoeae	88		1617	0			1507	0
107479	ERR3578207		Neisseria gonorrhoeae	88		1618	0			1508	0
107480	ERR3578208		Neisseria gonorrhoeae	88		1619	0			1509	0
107481	ERR3578209		Neisseria gonorrhoeae	88		1620	0			1510	0
107482	ERR3578210		Neisseria gonorrhoeae	88		1621	0			1511	0
107483	ERR3578212		Neisseria gonorrhoeae	88		1622	0			1512	0
107494	ERR3578224		Neisseria gonorrhoeae	88		1623	0			1514	0
107498	ERR3578228		Neisseria gonorrhoeae	88		1624	0			1515	0
107503	ERR3578787		Neisseria gonorrhoeae	88		1625	0			1516	0
107507	ERR3578791		Neisseria gonorrhoeae	88		1626	0			1517	0
107508	ERR3578792		Neisseria gonorrhoeae	88		1627	0			1518	0
107510	ERR3578793		Neisseria gonorrhoeae	88		1628	0			1519	0
107514	ERR3578798		Neisseria gonorrhoeae	88		1629	0			1520	0
107516	ERR3578800		Neisseria gonorrhoeae	88		1630	0			1521	0
107517	ERR3578801		Neisseria gonorrhoeae	88		1631	0			1522	0
107518	ERR3578802		Neisseria gonorrhoeae	88		1632	0			1523	0
107520	ERR3578804		Neisseria gonorrhoeae	88		1633	0			1524	0
107521	ERR3578805		Neisseria gonorrhoeae	88		1634	0			1525	0
107522	ERR3578806		Neisseria gonorrhoeae	88		1635	0			1527	0
107525	ERR3578809		Neisseria gonorrhoeae	88		1636	0			1528	0
107526	ERR3578810		Neisseria gonorrhoeae	88		1637	0			1529	0
107527	ERR3578811		Neisseria gonorrhoeae	88		1638	0			1530	0
107528	ERR3578812		Neisseria gonorrhoeae	88		1639	0			1531	0
107539	ERR3578823		Neisseria gonorrhoeae	88		1640	0			1532	0
107540	ERR3578824		Neisseria gonorrhoeae	88		1641	0			1533	0
107541	ERR3578825		Neisseria gonorrhoeae	88		1642	0			1534	0
107542	ERR3578826		Neisseria gonorrhoeae	88		1643	0			1535	0
107545	ERR3578830		Neisseria gonorrhoeae	88		1644	0			1536	0
107546	ERR3578831		Neisseria gonorrhoeae	88		1645	0			1537	0
107547	ERR3578832		Neisseria gonorrhoeae	88		1646	0			1538	0
107550	ERR3578835		Neisseria gonorrhoeae	88		1647	0			1539	0
107555	ERR3578840		Neisseria gonorrhoeae	88		1648	0			1540	0
107557	ERR3578842		Neisseria gonorrhoeae	88		1649	0			1541	0
107558	ERR3578843		Neisseria gonorrhoeae	88		1650	0			1542	0
107560	ERR3578845		Neisseria gonorrhoeae	88		1651	0			1543	0
107562	ERR3578847		Neisseria gonorrhoeae	88		1652	0			1544	0
107563	ERR3578848		Neisseria gonorrhoeae	88		1653	0			1545	0
107566	ERR3578851		Neisseria gonorrhoeae	88		1654	0			1546	0
107568	ERR3578853		Neisseria gonorrhoeae	88		1655	0			1547	0
107569	ERR3578854		Neisseria gonorrhoeae	88		1656	0			1548	0
107570	ERR3578855		Neisseria gonorrhoeae	88		1657	0			1549	0
107574	ERR3578859		Neisseria gonorrhoeae	88		1658	0			1550	0
107575	ERR3578860		Neisseria gonorrhoeae	88		1659	0			1551	0
107577	ERR3578862		Neisseria gonorrhoeae	88		1660	0			1552	0
107581	ERR3578866		Neisseria gonorrhoeae	88		1661	0			1553	0
107582	ERR3578867		Neisseria gonorrhoeae	88		1662	0			1554	0
107583	ERR3578868		Neisseria gonorrhoeae	88		1663	0			1555	0
107586	ERR3578871		Neisseria gonorrhoeae	88		1664	0			1556	0
107589	ERR3578873		Neisseria gonorrhoeae	88		1665	0			1557	0
107591	ERR3578876		Neisseria gonorrhoeae	88		1666	0			1558	0
107594	ERR3578879		Neisseria gonorrhoeae	88		1667	0			1559	0
107596	ERR3578881		Neisseria gonorrhoeae	88		1668	0			1560	0
107631	ERR3578922		Neisseria gonorrhoeae	88		1669	0			1561	0
107633	ERR3578924		Neisseria gonorrhoeae	88		1670	0			1562	0
107658	ERR3578951		Neisseria gonorrhoeae	88		1671	0			1563	0
107659	ERR3578952		Neisseria gonorrhoeae	88		1672	0			1564	0
107675	ERR3578972		Neisseria gonorrhoeae	88		1673	0			1565	0
107684	ERR3578983		Neisseria gonorrhoeae	88		1674	0			1566	0
107722	ERR3579021		Neisseria gonorrhoeae	88		1675	0			1567	0
107729	ERR3579028		Neisseria gonorrhoeae	88		1676	0			1568	0
107731	ERR3579030		Neisseria gonorrhoeae	88		1677	0			1569	0
107745	ERR3579047		Neisseria gonorrhoeae	88		1678	0			1570	0
107747	ERR3579050		Neisseria gonorrhoeae	88		1679	0			1571	0
107753	ERR3579057		Neisseria gonorrhoeae	88		1680	0			1572	0
107756	ERR3579060		Neisseria gonorrhoeae	88		1681	0			1573	0
107761	ERR3579066		Neisseria gonorrhoeae	88		1682	0			1574	0
107769	ERR3579074		Neisseria gonorrhoeae	88		1683	0			1575	0
107779	ERR3579085		Neisseria gonorrhoeae	88		1684	0			1576	0
107786	ERR3579092		Neisseria gonorrhoeae	88		1685	0			1577	0
107793	ERR3579099		Neisseria gonorrhoeae	88		1686	0			1578	0
107794	ERR3579100		Neisseria gonorrhoeae	88		1687	0			1579	0
107796	ERR3579102		Neisseria gonorrhoeae	88		1688	0			1580	0
107800	ERR3579106		Neisseria gonorrhoeae	88		1689	0			1581	0
107804	ERR3579112		Neisseria gonorrhoeae	88		1690	0			1582	0
107810	ERR3579120		Neisseria gonorrhoeae	88		1691	0			1583	0
107811	ERR3579121		Neisseria gonorrhoeae	88		1692	0			1584	0
107813	ERR3579124		Neisseria gonorrhoeae	88		1693	0			1585	0
107815	ERR3579126		Neisseria gonorrhoeae	88		1694	0			1586	0
107820	ERR3579133		Neisseria gonorrhoeae	88		1695	0			1587	0
107828	ERR3579142		Neisseria gonorrhoeae	88		1696	0			1588	0
107830	ERR3579144		Neisseria gonorrhoeae	88		1697	0			1589	0
107834	ERR3579148		Neisseria gonorrhoeae	88		1698	0			1590	0
107851	ERR1448255	uncomplicated gonorrhoea	Neisseria gonorrhoeae	88		1699	0			1591	0
107897	GCWGS-0074	uncomplicated gonorrhoea	Neisseria gonorrhoeae	88		1700	0			1592	0
107904	GCWGS-0291	uncomplicated gonorrhoea	Neisseria gonorrhoeae	88		1701	0			1593	0
107925	GCWGS-0840	uncomplicated gonorrhoea	Neisseria gonorrhoeae	88		1702	0			1594	0
107938	GCWGS-0972	uncomplicated gonorrhoea	Neisseria gonorrhoeae	88		1703	0			1595	0
107944	GCWGS-1115	uncomplicated gonorrhoea	Neisseria gonorrhoeae	88		1704	0			1596	0
107963	GCWGS-2812	uncomplicated gonorrhoea	Neisseria gonorrhoeae	88		1705	0			1597	0
108015	SRR8329779	uncomplicated gonorrhoea	Neisseria gonorrhoeae	88		1706	0			1598	0
108222	21GB000472		Neisseria gonorrhoeae	88		1707	0			1599	0
108227	NEIS-21-473	uncomplicated gonorrhoea	Neisseria gonorrhoeae	88		1708	0			1600	0
108289	BH16		Neisseria gonorrhoeae	88		1709	0			1601	0
108415	BR47		Neisseria gonorrhoeae	88		1710	0			1602	0
108511	Arg-6747		Neisseria gonorrhoeae	88		1711	0			1603	0
108616	NGPT03009	uncomplicated gonorrhoea	Neisseria gonorrhoeae	88		1712	0			1604	0
108624	NGPT03017	uncomplicated gonorrhoea	Neisseria gonorrhoeae	88		1713	0			1605	0
108625	NGPT04001	uncomplicated gonorrhoea	Neisseria gonorrhoeae	88		1714	0			1606	0
108627	NGPT04003	uncomplicated gonorrhoea	Neisseria gonorrhoeae	88		1715	0			1607	0
108630	NGPT04006	uncomplicated gonorrhoea	Neisseria gonorrhoeae	88		1716	0			1608	0
108631	NGPT04007	uncomplicated gonorrhoea	Neisseria gonorrhoeae	88		1717	0			1609	0
108641	NGPT04017	uncomplicated gonorrhoea	Neisseria gonorrhoeae	88		1718	0			1610	0
108673	NGPT06012	uncomplicated gonorrhoea	Neisseria gonorrhoeae	88		1719	0			1611	0
108677	NGPT06016	uncomplicated gonorrhoea	Neisseria gonorrhoeae	88		1720	0			1612	0
108695	NGPT07015	disseminated gonococcal infection	Neisseria gonorrhoeae	88		1721	0			1613	0
108755	NGPT09015	uncomplicated gonorrhoea	Neisseria gonorrhoeae	88		1722	0			1614	0
108758	NGPT09020	uncomplicated gonorrhoea	Neisseria gonorrhoeae	88		1723	0			1615	0
108803	NGPT10055	uncomplicated gonorrhoea	Neisseria gonorrhoeae	88		1724	0			1616	0
108845	NGPT12001	uncomplicated gonorrhoea	Neisseria gonorrhoeae	88		1725	0			1617	0
108846	NGPT12002	uncomplicated gonorrhoea	Neisseria gonorrhoeae	88		1726	0			1618	0
108906	NGPT14183	uncomplicated gonorrhoea	Neisseria gonorrhoeae	88		1727	0			1619	0
108909	NGPT14194	uncomplicated gonorrhoea	Neisseria gonorrhoeae	88		1728	0			1620	0
108918	NGPT15059	uncomplicated gonorrhoea	Neisseria gonorrhoeae	88		1729	0			1621	0
108921	NGPT15084	uncomplicated gonorrhoea	Neisseria gonorrhoeae	88		1730	0			1622	0
108922	NGPT15085	uncomplicated gonorrhoea	Neisseria gonorrhoeae	88		1731	0			1623	0
108957	NGPT16169	uncomplicated gonorrhoea	Neisseria gonorrhoeae	88		1732	0			1624	0
108961	NGPT16197	uncomplicated gonorrhoea	Neisseria gonorrhoeae	88		1733	0			1625	0
108978	NGPT17049	uncomplicated gonorrhoea	Neisseria gonorrhoeae	88		1734	0			1626	0
108979	NGPT17051	uncomplicated gonorrhoea	Neisseria gonorrhoeae	88		1735	0			1627	0
108981	NGPT17058	uncomplicated gonorrhoea	Neisseria gonorrhoeae	88		1736	0			1628	0
108982	NGPT17059	uncomplicated gonorrhoea	Neisseria gonorrhoeae	88		1737	0			1629	0
108998	NGPT17361	uncomplicated gonorrhoea	Neisseria gonorrhoeae	88		1738	0			1630	0
109004	NGPT17371	uncomplicated gonorrhoea	Neisseria gonorrhoeae	88		1739	0			1631	0
109018	NGPT17394	uncomplicated gonorrhoea	Neisseria gonorrhoeae	88		1740	0			1632	0
109027	NGPT17406	uncomplicated gonorrhoea	Neisseria gonorrhoeae	88		1741	0			1633	0
109028	NGPT17407	uncomplicated gonorrhoea	Neisseria gonorrhoeae	88		1742	0			1634	0
109038	NGPT17422	uncomplicated gonorrhoea	Neisseria gonorrhoeae	88		1743	0			1635	0
109039	NGPT17423	uncomplicated gonorrhoea	Neisseria gonorrhoeae	88		1744	0			1636	0
109048	NGPT17439	uncomplicated gonorrhoea	Neisseria gonorrhoeae	88		1745	0			1637	0
109050	NGPT17442	uncomplicated gonorrhoea	Neisseria gonorrhoeae	88		1746	0			1638	0
109067	NGPT17467	uncomplicated gonorrhoea	Neisseria gonorrhoeae	88		1747	0			1639	0
109070	NGPT17474	uncomplicated gonorrhoea	Neisseria gonorrhoeae	88		1748	0			1640	0
109079	NGPT17488	uncomplicated gonorrhoea	Neisseria gonorrhoeae	88		1749	0			1641	0
109165	ERR2631861		Neisseria gonorrhoeae	88		1750	0			1642	0
109166	ERR3200853		Neisseria gonorrhoeae	88		1751	0			1643	0
109167	ERR2631959		Neisseria gonorrhoeae	88		1752	0			1644	0
109168	ERR3201019		Neisseria gonorrhoeae	88		1753	0			1645	0
109169	ERR3201327		Neisseria gonorrhoeae	88		1754	0			1646	0
109170	ERR3200921		Neisseria gonorrhoeae	88		1755	0			1647	0
109171	ERR3200915		Neisseria gonorrhoeae	88		1756	0			1648	0
109172	ERR3200954		Neisseria gonorrhoeae	88		1757	0			1649	0
109173	ERR2631921		Neisseria gonorrhoeae	88		1758	0			1650	0
109174	ERR1204783		Neisseria gonorrhoeae	88		1759	0			1651	0
109175	ERR2631759		Neisseria gonorrhoeae	88		1760	0			1652	0
109176	ERR3200909		Neisseria gonorrhoeae	88		1761	0			1653	0
109177	ERR3201000		Neisseria gonorrhoeae	88		1762	0			1654	0
109178	ERR3201007		Neisseria gonorrhoeae	88		1763	0			1655	0
109179	ERR3201079		Neisseria gonorrhoeae	88		1764	0			1656	0
109180	ERR3201090		Neisseria gonorrhoeae	88		1765	0			1657	0
109192	ERR2631910		Neisseria gonorrhoeae	88		1766	0			1658	0
109193	ERR3200943		Neisseria gonorrhoeae	88		1767	0			1659	0
109194	ERR2631919		Neisseria gonorrhoeae	88		1768	0			1660	0
109195	ERR3200908		Neisseria gonorrhoeae	88		1769	0			1661	0
109196	ERR3201041		Neisseria gonorrhoeae	88		1770	0			1662	0
109197	ERR3200945		Neisseria gonorrhoeae	88		1771	0			1663	0
109198	ERR2631926		Neisseria gonorrhoeae	88		1772	0			1664	0
109199	ERR2631756		Neisseria gonorrhoeae	88		1773	0			1665	0
109200	ERR3201158		Neisseria gonorrhoeae	88		1774	0			1666	0
109201	ERR3200834		Neisseria gonorrhoeae	88		1775	0			1667	0
109202	ERR3201135		Neisseria gonorrhoeae	88		1776	0			1668	0
109203	ERR3201153		Neisseria gonorrhoeae	88		1777	0			1669	0
109204	ERR3200880		Neisseria gonorrhoeae	88		1778	0			1670	0
109205	ERR2632005		Neisseria gonorrhoeae	88		1779	0			1671	0
109206	ERR3201149		Neisseria gonorrhoeae	88		1780	0			1672	0
109207	ERR3200932		Neisseria gonorrhoeae	88		1781	0			1673	0
109208	ERR3201122		Neisseria gonorrhoeae	88		1782	0			1674	0
109209	ERR2631878		Neisseria gonorrhoeae	88		1783	0			1675	0
109210	ERR2632038		Neisseria gonorrhoeae	88		1784	0			1676	0
109308	ERR3201309		Neisseria gonorrhoeae	88		1785	0			1677	0
109309	ERR3201346		Neisseria gonorrhoeae	88		1786	0			1678	0
109310	ERR3201266		Neisseria gonorrhoeae	88		1787	0			1679	0
109311	ERR2631802		Neisseria gonorrhoeae	88		1788	0			1680	0
109312	ERR3200925		Neisseria gonorrhoeae	88		1789	0			1681	0
109351	ERR2631776		Neisseria gonorrhoeae	88		1790	0			1682	0
109400	ERR2632044		Neisseria gonorrhoeae	88		1791	0			1683	0
109401	ERR2632043		Neisseria gonorrhoeae	88		1792	0			1684	0
109402	ERR3201351		Neisseria gonorrhoeae	88		1793	0			1685	0
109403	ERR3201279		Neisseria gonorrhoeae	88		1794	0			1686	0
109404	ERR3201356		Neisseria gonorrhoeae	88		1795	0			1687	0
109405	ERR3201347		Neisseria gonorrhoeae	88		1796	0			1688	0
109406	ERR2631967		Neisseria gonorrhoeae	88		1797	0			1689	0
109407	ERR2631729		Neisseria gonorrhoeae	88		1798	0			1690	0
109408	ERR3201167		Neisseria gonorrhoeae	88		1799	0			1691	0
109409	ERR3201054		Neisseria gonorrhoeae	88		1800	0			1692	0
109410	ERR2631797		Neisseria gonorrhoeae	88		1801	0			1693	0
109411	ERR3200903		Neisseria gonorrhoeae	88		1802	0			1694	0
109412	ERR1204805		Neisseria gonorrhoeae	88		1803	0			1695	0
109413	ERR3201144		Neisseria gonorrhoeae	88		1804	0			1696	0
109414	ERR3201199		Neisseria gonorrhoeae	88		1805	0			1697	0
109415	ERR3201170		Neisseria gonorrhoeae	88		1806	0			1698	0
109479	ERR3201272		Neisseria gonorrhoeae	88		1807	0			1699	0
109480	ERR3200861		Neisseria gonorrhoeae	88		1808	0			1700	0
109481	ERR3201274		Neisseria gonorrhoeae	88		1809	0			1701	0
109506	ERR3201140		Neisseria gonorrhoeae	88		1810	0			1702	0
109507	ERR1837102		Neisseria gonorrhoeae	88		1811	0			1703	0
109508	ERR3201071		Neisseria gonorrhoeae	88		1812	0			1704	0
109509	ERR3201265		Neisseria gonorrhoeae	88		1813	0			1705	0
109510	ERR3201028		Neisseria gonorrhoeae	88		1814	0			1706	0
109511	ERR3201373		Neisseria gonorrhoeae	88		1815	0			1707	0
109512	ERR3200819		Neisseria gonorrhoeae	88		1816	0			1708	0
109513	ERR3201217		Neisseria gonorrhoeae	88		1817	0			1709	0
109514	ERR3200827		Neisseria gonorrhoeae	88		1818	0			1710	0
109515	ERR3200839		Neisseria gonorrhoeae	88		1819	0			1711	0
109516	ERR2631835		Neisseria gonorrhoeae	88		1820	0			1712	0
109517	ERR2631836		Neisseria gonorrhoeae	88		1821	0			1713	0
109600	ERR3201344		Neisseria gonorrhoeae	88		1822	0			1714	0
109601	ERR3200994		Neisseria gonorrhoeae	88		1823	0			1715	0
109602	ERR2632004		Neisseria gonorrhoeae	88		1824	0			1716	0
109603	ERR3200939		Neisseria gonorrhoeae	88		1825	0			1717	0
109636	ERR2632014		Neisseria gonorrhoeae	88		1826	0			1718	0
109637	ERR2631745		Neisseria gonorrhoeae	88		1827	0			1719	0
109638	ERR3200922		Neisseria gonorrhoeae	88		1828	0			1720	0
109639	ERR3201165		Neisseria gonorrhoeae	88		1829	0			1721	0
109640	ERR3201334		Neisseria gonorrhoeae	88		1830	0			1722	0
109641	ERR3200855		Neisseria gonorrhoeae	88		1831	0			1723	0
109642	ERR2631884		Neisseria gonorrhoeae	88		1832	0			1724	0
109643	ERR2631858		Neisseria gonorrhoeae	88		1833	0			1725	0
109644	ERR3201044		Neisseria gonorrhoeae	88		1834	0			1726	0
109645	ERR3200993		Neisseria gonorrhoeae	88		1835	0			1727	0
109646	ERR3201324		Neisseria gonorrhoeae	88		1836	0			1728	0
109647	ERR3201082		Neisseria gonorrhoeae	88		1837	0			1729	0
109648	ERR3201080		Neisseria gonorrhoeae	88		1838	0			1730	0
109649	ERR3200817		Neisseria gonorrhoeae	88		1839	0			1731	0
109650	ERR3201374		Neisseria gonorrhoeae	88		1840	0			1732	0
109651	ERR3201190		Neisseria gonorrhoeae	88		1841	0			1733	0
109652	ERR1204778		Neisseria gonorrhoeae	88		1842	0			1734	0
109653	ERR2631977		Neisseria gonorrhoeae	88		1843	0			1735	0
109715	ERR2631813		Neisseria gonorrhoeae	88		1844	0			1736	0
109716	ERR3201306		Neisseria gonorrhoeae	88		1845	0			1737	0
109717	ERR3201243		Neisseria gonorrhoeae	88		1846	0			1738	0
109718	ERR1204796		Neisseria gonorrhoeae	88		1847	0			1739	0
109719	ERR3201183		Neisseria gonorrhoeae	88		1848	0			1740	0
109720	ERR3200893		Neisseria gonorrhoeae	88		1849	0			1741	0
109721	ERR2631849		Neisseria gonorrhoeae	88		1850	0			1742	0
109722	ERR2632026		Neisseria gonorrhoeae	88		1851	0			1743	0
109723	ERR2632021		Neisseria gonorrhoeae	88		1852	0			1744	0
109724	ERR3201330		Neisseria gonorrhoeae	88		1853	0			1745	0
109725	ERR3200928		Neisseria gonorrhoeae	88		1854	0			1746	0
109817	ERR1837112		Neisseria gonorrhoeae	88		1855	0			1747	0
109818	ERR3201318		Neisseria gonorrhoeae	88		1856	0			1748	0
109820	ERR2631814		Neisseria gonorrhoeae	88		1857	0			1749	0
109821	ERR3200959		Neisseria gonorrhoeae	88		1858	0			1750	0
109822	ERR3200913		Neisseria gonorrhoeae	88		1859	0			1751	0
109823	ERR3201038		Neisseria gonorrhoeae	88		1860	0			1752	0
109824	ERR3201018		Neisseria gonorrhoeae	88		1861	0			1753	0
109825	ERR3200885		Neisseria gonorrhoeae	88		1862	0			1754	0
109827	ERR3201363		Neisseria gonorrhoeae	88		1863	0			1755	0
109828	ERR2631846		Neisseria gonorrhoeae	88		1864	0			1756	0
109830	ERR3200905		Neisseria gonorrhoeae	88		1865	0			1757	0
109856	ERR1204788		Neisseria gonorrhoeae	88		1866	0			1758	0
109857	ERR3201280		Neisseria gonorrhoeae	88		1867	0			1759	0
109858	ERR2631925		Neisseria gonorrhoeae	88		1868	0			1760	0
109859	ERR2632000		Neisseria gonorrhoeae	88		1869	0			1761	0
109860	ERR3201293		Neisseria gonorrhoeae	88		1870	0			1762	0
109864	ERR3200884		Neisseria gonorrhoeae	88		1871	0			1763	0
109865	ERR2631829		Neisseria gonorrhoeae	88		1872	0			1764	0
109867	ERR3200973		Neisseria gonorrhoeae	88		1873	0			1765	0
109868	ERR3200971		Neisseria gonorrhoeae	88		1874	0			1766	0
109869	ERR1204802		Neisseria gonorrhoeae	88		1875	0			1767	0
109870	ERR2631728		Neisseria gonorrhoeae	88		1876	0			1768	0
109871	ERR3200892		Neisseria gonorrhoeae	88		1877	0			1769	0
109873	ERR2631758		Neisseria gonorrhoeae	88		1878	0			1770	0
109874	ERR1204776		Neisseria gonorrhoeae	88		1879	0			1771	0
109943	ERR3201008		Neisseria gonorrhoeae	88		1880	0			1772	0
109944	ERR3201098		Neisseria gonorrhoeae	88		1881	0			1773	0
109946	ERR3201062		Neisseria gonorrhoeae	88		1882	0			1774	0
109949	ERR3200952		Neisseria gonorrhoeae	88		1883	0			1775	0
109955	ERR3201150		Neisseria gonorrhoeae	88		1884	0			1776	0
109964	ERR2631733		Neisseria gonorrhoeae	88		1885	0			1777	0
109965	ERR3200975		Neisseria gonorrhoeae	88		1886	0			1778	0
109966	ERR2631784		Neisseria gonorrhoeae	88		1887	0			1779	0
109968	ERR3201060		Neisseria gonorrhoeae	88		1888	0			1780	0
109969	ERR2632016		Neisseria gonorrhoeae	88		1889	0			1781	0
109970	ERR3200946		Neisseria gonorrhoeae	88		1890	0			1782	0
109971	ERR2631981		Neisseria gonorrhoeae	88		1891	0			1783	0
109972	ERR2631996		Neisseria gonorrhoeae	88		1892	0			1784	0
109973	ERR3201095		Neisseria gonorrhoeae	88		1893	0			1785	0
109974	ERR1204794		Neisseria gonorrhoeae	88		1894	0			1786	0
109975	ERR2632008		Neisseria gonorrhoeae	88		1895	0			1787	0
109976	ERR3201268		Neisseria gonorrhoeae	88		1896	0			1788	0
109977	ERR3200944		Neisseria gonorrhoeae	88		1897	0			1789	0
109978	ERR3200929		Neisseria gonorrhoeae	88		1898	0			1790	0
109979	ERR3201032		Neisseria gonorrhoeae	88		1899	0			1791	0
109980	ERR3200877		Neisseria gonorrhoeae	88		1900	0			1792	0
109981	ERR3200879		Neisseria gonorrhoeae	88		1901	0			1793	0
109982	ERR1837120		Neisseria gonorrhoeae	88		1902	0			1794	0
109983	ERR3200862		Neisseria gonorrhoeae	88		1903	0			1795	0
109984	ERR2631927		Neisseria gonorrhoeae	88		1904	0			1796	0
109985	ERR3201276		Neisseria gonorrhoeae	88		1905	0			1797	0
109986	ERR3201004		Neisseria gonorrhoeae	88		1906	0			1798	0
109987	ERR2631807		Neisseria gonorrhoeae	88		1907	0			1799	0
109988	ERR3200931		Neisseria gonorrhoeae	88		1908	0			1800	0
109989	ERR2631774		Neisseria gonorrhoeae	88		1909	0			1801	0
109990	ERR3201049		Neisseria gonorrhoeae	88		1910	0			1802	0
109991	ERR3200845		Neisseria gonorrhoeae	88		1911	0			1803	0
109992	ERR3201355		Neisseria gonorrhoeae	88		1912	0			1804	0
109993	ERR1204791		Neisseria gonorrhoeae	88		1913	0			1805	0
109994	ERR3201067		Neisseria gonorrhoeae	88		1914	0			1806	0
109995	ERR3200868		Neisseria gonorrhoeae	88		1915	0			1807	0
109996	ERR3201111		Neisseria gonorrhoeae	88		1916	0			1808	0
109997	ERR2632003		Neisseria gonorrhoeae	88		1917	0			1809	0
109998	ERR2632042		Neisseria gonorrhoeae	88		1918	0			1810	0
109999	ERR1204795		Neisseria gonorrhoeae	88		1919	0			1811	0
110000	ERR3201046		Neisseria gonorrhoeae	88		1920	0			1812	0
110001	ERR3201108		Neisseria gonorrhoeae	88		1921	0			1813	0
110002	ERR3201283		Neisseria gonorrhoeae	88		1922	0			1814	0
110003	ERR2632036		Neisseria gonorrhoeae	88		1923	0			1815	0
110004	ERR3201116		Neisseria gonorrhoeae	88		1924	0			1816	0
110005	ERR3200825		Neisseria gonorrhoeae	88		1925	0			1817	0
110006	ERR2631936		Neisseria gonorrhoeae	88		1926	0			1818	0
110007	ERR2631777		Neisseria gonorrhoeae	88		1927	0			1819	0
110008	ERR2631870		Neisseria gonorrhoeae	88		1928	0			1820	0
110009	ERR3200858		Neisseria gonorrhoeae	88		1929	0			1821	0
111413	GCWGS-10068	uncomplicated gonorrhoea	Neisseria gonorrhoeae	88		1930	0			1822	0
111414	GCWGS-10084	uncomplicated gonorrhoea	Neisseria gonorrhoeae	88		1931	0			1823	0
111417	GCWGS-10120	uncomplicated gonorrhoea	Neisseria gonorrhoeae	88		1932	0			1824	0
111420	GCWGS-10181	uncomplicated gonorrhoea	Neisseria gonorrhoeae	88		1933	0			1825	0
111425	GCWGS-10262	uncomplicated gonorrhoea	Neisseria gonorrhoeae	88		1934	0			1826	0
111441	GCWGS-10399	uncomplicated gonorrhoea	Neisseria gonorrhoeae	88		1935	0			1827	0
111444	GCWGS-10531	uncomplicated gonorrhoea	Neisseria gonorrhoeae	88		1936	0			1828	0
111455	GCWGS-10734	uncomplicated gonorrhoea	Neisseria gonorrhoeae	88		1937	0			1829	0
111470	GCWGS-10969	uncomplicated gonorrhoea	Neisseria gonorrhoeae	88		1938	0			1830	0
111475	GCWGS-10991	uncomplicated gonorrhoea	Neisseria gonorrhoeae	88		1939	0			1831	0
111480	GCWGS-11107	uncomplicated gonorrhoea	Neisseria gonorrhoeae	88		1940	0			1832	0
111508	GCWGS-11559	uncomplicated gonorrhoea	Neisseria gonorrhoeae	88		1941	0			1833	0
111518	GCWGS-11955	uncomplicated gonorrhoea	Neisseria gonorrhoeae	88		1942	0			1834	0
111519	GCWGS-11956	uncomplicated gonorrhoea	Neisseria gonorrhoeae	88		1943	0			1835	0
111525	GCWGS-5370	uncomplicated gonorrhoea	Neisseria gonorrhoeae	88		1944	0			1836	0
111526	GCWGS-5398	uncomplicated gonorrhoea	Neisseria gonorrhoeae	88		1945	0			1837	0
111538	GCWGS-5701	uncomplicated gonorrhoea	Neisseria gonorrhoeae	88		1946	0			1838	0
111545	GCWGS-6039	uncomplicated gonorrhoea	Neisseria gonorrhoeae	88		1947	0			1839	0
111547	GCWGS-6043	uncomplicated gonorrhoea	Neisseria gonorrhoeae	88		1948	0			1840	0
111551	GCWGS-6075	uncomplicated gonorrhoea	Neisseria gonorrhoeae	88		1949	0			1841	0
111569	GCWGS-6426	uncomplicated gonorrhoea	Neisseria gonorrhoeae	88		1950	0			1842	0
111572	GCWGS-6463	uncomplicated gonorrhoea	Neisseria gonorrhoeae	88		1951	0			1843	0
111575	GCWGS-6483	uncomplicated gonorrhoea	Neisseria gonorrhoeae	88		1952	0			1844	0
111587	GCWGS-6787	uncomplicated gonorrhoea	Neisseria gonorrhoeae	88		1953	0			1845	0
111600	GCWGS-7078	uncomplicated gonorrhoea	Neisseria gonorrhoeae	88		1954	0			1846	0
111609	GCWGS-7352	uncomplicated gonorrhoea	Neisseria gonorrhoeae	88		1955	0			1847	0
111619	GCWGS-7504	uncomplicated gonorrhoea	Neisseria gonorrhoeae	88		1956	0			1848	0
111636	GCWGS-7871	uncomplicated gonorrhoea	Neisseria gonorrhoeae	88		1957	0			1849	0
111639	GCWGS-8016	uncomplicated gonorrhoea	Neisseria gonorrhoeae	88		1958	0			1850	0
111646	GCWGS-8191	uncomplicated gonorrhoea	Neisseria gonorrhoeae	88		1959	0			1851	0
111650	GCWGS-8247	uncomplicated gonorrhoea	Neisseria gonorrhoeae	88		1960	0			1852	0
111652	GCWGS-8286	uncomplicated gonorrhoea	Neisseria gonorrhoeae	88		1961	0			1853	0
111666	GCWGS-8941	uncomplicated gonorrhoea	Neisseria gonorrhoeae	88		1962	0			1854	0
111684	GCWGS-9275	uncomplicated gonorrhoea	Neisseria gonorrhoeae	88		1963	0			1855	0
111713	GCGS0251		Neisseria gonorrhoeae	88		1964	0			1856	0
111737	GCWGS-11270	uncomplicated gonorrhoea	Neisseria gonorrhoeae	88		1965	0			1857	0
111739	GCWGS-7816	uncomplicated gonorrhoea	Neisseria gonorrhoeae	88		1966	0			1858	0
113969	GCWGS-10915	uncomplicated gonorrhoea	Neisseria gonorrhoeae	88		1967	0			1859	0
113997	GCWGS-5654	uncomplicated gonorrhoea	Neisseria gonorrhoeae	88		1968	0			1860	0
114041	GCWGS-9019	uncomplicated gonorrhoea	Neisseria gonorrhoeae	88		1969	0			1861	0
114044	GCWGS-10143	uncomplicated gonorrhoea	Neisseria gonorrhoeae	88		1970	0			1862	0
114054	GCWGS-10913	uncomplicated gonorrhoea	Neisseria gonorrhoeae	88		1971	0			1863	0
114200	GCWGS-7416	uncomplicated gonorrhoea	Neisseria gonorrhoeae	88		1972	0			1864	0
114255	GCWGS-10136	uncomplicated gonorrhoea	Neisseria gonorrhoeae	88		1973	0			1865	0
114257	GCWGS-10139	uncomplicated gonorrhoea	Neisseria gonorrhoeae	88		1974	0			1866	0
114259	GCWGS-10141	uncomplicated gonorrhoea	Neisseria gonorrhoeae	88		1975	0			1867	0
114262	GCWGS-10245	uncomplicated gonorrhoea	Neisseria gonorrhoeae	88		1976	0			1868	0
114264	GCWGS-10325	uncomplicated gonorrhoea	Neisseria gonorrhoeae	88		1977	0			1869	0
114269	GCWGS-10333	uncomplicated gonorrhoea	Neisseria gonorrhoeae	88		1978	0			1870	0
114276	GCWGS-11167	uncomplicated gonorrhoea	Neisseria gonorrhoeae	88		1979	0			1871	0
114292	GCWGS-12034	uncomplicated gonorrhoea	Neisseria gonorrhoeae	88		1980	0			1872	0
114402	GCWGS-5399	uncomplicated gonorrhoea	Neisseria gonorrhoeae	88		1981	0			1873	0
114470	GCWGS-8784	uncomplicated gonorrhoea	Neisseria gonorrhoeae	88		1982	0			1874	0
114504	GCWGS-9869	uncomplicated gonorrhoea	Neisseria gonorrhoeae	88		1983	0			1875	0
114758	GCWGS-9696	uncomplicated gonorrhoea	Neisseria gonorrhoeae	88		1984	0			1876	0
115814	14ARS_VSM0248		Neisseria gonorrhoeae	88		1985	0			1877	0
115836	SRR12011637		Neisseria gonorrhoeae	88		1986	0			1878	0
115837	SRR12011628		Neisseria gonorrhoeae	88		1987	0			1879	0
115838	SRR12011629		Neisseria gonorrhoeae	88		1988	0			1880	0
115839	SRR12011631		Neisseria gonorrhoeae	88		1989	0			1881	0
115840	SRR12011636		Neisseria gonorrhoeae	88		1990	0			1882	0
115841	SRR12011627		Neisseria gonorrhoeae	88		1991	0			1883	0
115842	SRR12011623		Neisseria gonorrhoeae	88		1992	0			1884	0
115843	SRR12011635		Neisseria gonorrhoeae	88		1993	0			1885	0
115844	SRR12011626		Neisseria gonorrhoeae	88		1994	0			1886	0
115845	SRR12011634		Neisseria gonorrhoeae	88		1995	0			1887	0
115846	SRR12011633		Neisseria gonorrhoeae	88		1996	0			1888	0
115847	SRR12011622		Neisseria gonorrhoeae	88		1997	0			1889	0
115855	NGSJH8		Neisseria gonorrhoeae	88		1998	0			1890	0
[truncated: 30,041 more rows]
